# Supplementary material for: The relationship between perceptions of school climate and internet gaming disorder of teenage students: A moderated mediation model
Source: Front Psychol. 2022 Aug 8;13:917872. doi: 10.3389/fpsyg.2022.917872 (PMC9393608; doi:10.3389/fpsyg.2022.917872)
Supplement: Supplementary file 1 [file Data_Sheet_1.xls]

## Sheet: data6.24
SCHID	age	sex	residence	OnlyChild	A1	A2	A3	A4	A5	A6	A7	A8	A9	A10	A11	A12	A13	A14	A15	A16	A17	A18	A19	A20	A21	A22	A23	A24	B1	B2	B3	B4	B5	B6	B7	B8	B9	B10	B11	B12	B13	D1	D2	D3	D4	D5	D6	D7	D8
1	14	1	0	1	2	3	4	2	2	2	2	2	2	4	2	2	3	2	2	2	2	3	2	3	2	3	2	2	5	2	2	2	2	2	2	2	2	2	2	2	2	3	3	3	3	3	3	3	3
1	15	1	1	0	3	3	2	2	3	3	3	3	2	2	4	3	3	2	2	3	3	2	2	3	3	3	2	2	3	2	2	3	3	4	3	4	3	3	3	3	4	3	4	4	2	3	4	4	2
1	19	1	0	0	4	4	4	4	4	3	1	4	4	4	4	4	4	4	4	1	4	4	1	4	1	4	4	4	3	4	2	2	3	4	4	4	4	4	4	4	4	3	3	3	3	3	3	3	3
1	17	1	1	1	2	1	1	2	2	2	4	4	3	1	3	4	1	3	3	2	4	1	3	1	2	1	1	1	1	1	4	1	2	1	1	1	1	6	2	3	3	3	3	3	3	3	3	3	3
1	20	1	0	1	2	3	3	2	2	2	2	2	2	3	3	3	3	2	3	2	2	2	3	3	2	3	2	2	3	4	2	3	3	3	3	4	3	3	4	2	3	3	3	2	3	3	2	4	2
1	22	1	1	1	4	4	4	4	4	4	4	4	4	4	4	4	4	4	4	4	4	4	4	4	4	4	4	4	1	6	6	6	6	6	1	4	4	6	4	4	6	1	1	3	1	1	1	1	1
1	25	1	0	0	2	3	2	2	3	3	3	3	3	3	3	2	4	3	2	3	2	2	3	3	3	3	2	2	3	3	2	2	1	2	2	4	2	1	2	2	2	3	4	2	2	2	4	5	4
1	24	1	1	1	4	1	4	4	4	1	4	4	3	1	4	4	1	4	4	4	4	1	4	2	4	1	4	4	6	6	6	6	6	6	6	6	6	6	6	6	6	1	1	1	1	1	1	1	1
1	14	1	1	0	2	3	4	3	2	4	4	4	2	4	3	4	3	3	3	3	4	4	2	4	2	4	3	4	4	4	4	1	6	6	3	6	6	6	6	6	1	3	1	1	1	1	1	1	1
1	16	1	1	1	2	3	4	2	2	2	2	2	2	3	2	2	3	2	2	2	2	3	2	3	2	3	2	2	4	3	3	4	4	4	4	4	4	4	3	3	3	3	3	3	3	3	3	3	3
1	18	1	0	0	2	3	3	3	3	3	3	3	3	4	3	3	3	3	3	2	3	3	3	4	1	4	3	3	3	5	2	5	5	5	2	5	5	5	5	5	5	4	4	3	3	3	2	4	4
1	20	1	1	1	2	3	3	2	2	2	2	2	2	4	2	2	3	2	2	1	2	3	2	4	1	4	2	2	4	4	4	4	4	5	4	4	4	6	4	4	5	3	3	3	3	3	3	3	3
1	25	1	0	0	2	3	3	2	2	2	2	2	2	3	2	2	3	2	2	2	2	3	2	3	2	3	2	2	3	3	3	3	3	3	3	3	3	3	3	3	3	2	2	2	2	2	2	2	2
1	22	1	0	1	3	3	3	3	3	3	3	3	3	2	3	3	2	3	3	3	3	2	3	2	3	2	3	3	4	4	4	4	4	4	4	4	4	4	4	4	4	2	4	2	2	2	2	3	3
1	21	1	1	1	2	4	4	2	2	2	2	2	3	3	2	3	3	2	1	1	3	3	1	4	1	4	2	3	4	4	4	4	4	4	4	4	4	4	4	4	5	4	3	4	3	2	3	2	4
1	25	1	1	1	2	4	4	3	1	4	3	3	2	4	3	3	3	3	3	2	3	4	3	4	2	4	3	3	3	5	5	3	5	5	5	3	1	6	4	6	5	3	3	3	3	3	3	3	3
1	23	1	0	1	2	4	4	2	2	3	3	3	2	4	2	3	4	3	2	2	3	3	2	4	2	4	2	2	4	4	4	4	4	4	3	4	4	4	4	4	4	2	2	2	2	2	2	2	2
1	19	1	1	1	3	4	4	3	3	3	3	2	2	4	1	1	4	1	2	1	1	4	1	4	1	4	1	1	1	1	1	5	5	1	1	1	1	1	1	1	1	1	2	2	1	2	1	1	1
1	16	1	1	1	1	3	3	3	2	3	3	3	3	4	3	3	4	3	3	1	3	4	3	4	1	4	3	3	4	4	4	4	4	4	4	4	4	4	4	5	4	3	3	3	3	3	3	3	3
1	17	1	1	1	1	4	4	2	1	2	2	2	2	4	2	2	3	2	2	2	2	3	2	3	2	3	2	2	2	2	2	2	2	1	1	2	3	2	3	3	3	2	2	2	2	2	2	2	2
1	20	1	1	1	2	3	4	3	3	3	3	3	2	2	3	3	2	3	3	3	3	2	2	4	3	2	3	3	2	1	2	4	4	4	4	4	4	4	4	4	4	4	4	4	1	4	1	2	3
1	23	1	0	1	1	3	3	1	2	1	1	4	2	4	4	1	3	1	2	1	3	4	1	3	1	3	2	1	4	3	1	5	6	4	3	3	3	3	4	5	3	3	3	3	3	3	3	2	4
1	21	1	1	1	2	3	3	2	2	3	3	2	2	4	3	3	3	2	2	2	2	3	2	4	2	4	1	3	3	4	3	4	4	4	4	4	4	2	4	4	3	2	4	3	3	3	3	3	3
1	22	1	1	1	2	3	3	3	3	3	3	3	3	2	3	3	2	3	3	3	3	2	3	2	4	2	2	3	5	5	5	4	4	4	4	4	4	4	6	5	6	2	2	2	2	2	2	2	2
1	24	1	0	0	2	3	3	2	2	2	2	2	2	3	2	3	3	3	3	2	2	4	2	3	2	3	2	3	4	4	4	4	4	4	4	4	4	4	4	4	4	3	3	3	3	3	3	3	3
1	21	1	1	1	2	3	3	3	3	4	2	2	2	4	3	4	4	3	3	2	3	4	2	4	2	4	3	3	4	3	4	4	4	4	4	3	4	4	4	4	4	2	1	1	1	1	1	1	1
1	15	1	0	0	2	4	4	3	3	3	3	3	3	4	3	3	4	4	4	4	4	4	2	4	3	4	3	4	4	4	4	4	4	4	4	4	4	6	4	4	6	1	1	1	1	1	2	1	2
1	18	1	0	0	2	3	3	2	2	3	2	3	2	4	3	2	4	2	2	1	3	4	2	4	1	4	2	2	3	3	3	4	3	3	3	3	4	5	3	3	4	3	3	3	3	3	3	3	3
1	21	1	0	0	1	2	3	2	2	2	2	3	2	4	2	2	3	2	2	2	2	3	2	3	2	3	2	2	2	3	3	4	4	3	4	3	4	3	3	4	3	2	3	3	3	4	4	3	2
1	24	1	0	0	2	4	4	3	3	3	3	3	2	4	3	4	3	4	4	2	4	3	3	4	2	4	4	3	5	5	5	5	5	5	2	4	4	6	5	5	5	2	2	2	2	2	2	2	2
1	16	1	0	0	2	4	4	2	2	3	3	3	3	2	3	3	2	3	3	3	3	2	3	2	3	2	3	3	3	3	3	3	3	3	3	3	3	3	3	3	3	4	2	3	2	3	3	3	3
1	19	1	0	0	1	2	4	2	4	3	2	2	3	4	2	2	4	1	2	2	2	3	3	3	1	4	2	2	5	4	5	4	3	5	4	3	4	4	4	4	4	3	3	3	3	3	3	3	3
1	18	1	0	0	2	2	4	2	4	4	3	2	2	4	3	2	3	3	3	3	4	1	3	2	3	4	3	2	5	3	6	3	5	6	6	4	5	6	6	6	4	3	4	3	4	3	4	3	3
1	20	1	0	1	2	4	4	3	2	4	4	3	3	4	3	4	4	3	3	2	4	4	2	4	2	4	2	4	4	4	6	5	5	5	4	4	4	6	4	4	4	2	2	2	2	2	2	4	2
1	21	1	0	1	2	3	4	4	3	4	4	4	2	4	4	4	4	4	4	2	4	4	4	4	4	4	3	4	5	6	5	6	5	6	6	6	5	6	5	5	5	1	1	1	1	1	1	1	1
1	22	1	0	1	2	3	3	3	4	3	1	3	1	3	4	3	2	3	3	3	3	2	3	1	4	4	2	2	2	4	4	3	4	4	2	3	4	1	2	2	5	4	5	5	4	3	4	1	2
1	23	1	0	0	2	3	4	2	3	3	4	2	3	4	2	3	4	3	2	3	3	4	2	4	3	4	2	2	3	3	3	3	3	3	3	3	3	3	3	3	3	3	3	3	3	3	3	3	3
1	17	1	0	1	2	3	4	2	2	3	3	2	2	4	2	2	3	2	3	2	2	3	2	3	1	4	1	1	3	2	4	2	1	1	1	3	5	4	4	3	4	2	2	2	2	3	2	4	3
1	16	1	0	1	2	2	4	2	2	3	3	3	3	4	3	3	3	3	3	3	3	3	2	4	2	4	2	2	4	4	4	4	4	4	4	3	4	3	2	3	3	4	3	3	3	3	3	3	3
1	18	1	0	1	2	3	4	2	3	4	4	2	3	4	2	4	4	4	4	1	4	4	2	4	2	4	3	3	3	3	4	3	4	5	5	5	5	6	5	5	5	1	1	1	1	1	1	1	1
1	23	1	0	1	2	3	4	3	2	4	4	3	4	4	4	4	4	4	3	2	4	1	3	3	3	4	4	4	4	5	4	4	4	4	4	4	4	4	4	4	4	1	1	1	1	1	1	1	1
1	22	1	0	1	1	3	3	2	2	3	3	2	2	4	2	2	3	2	1	1	3	3	2	4	2	4	2	2	4	4	4	4	4	4	4	4	4	5	5	4	4	4	4	4	4	4	4	4	4
1	20	1	1	1	2	4	4	3	1	3	3	3	1	4	3	3	4	3	3	1	3	4	1	4	1	4	1	2	4	3	5	4	5	4	1	2	5	5	4	4	4	3	2	2	1	1	1	1	1
1	19	1	1	1	2	2	4	3	2	2	2	2	3	4	2	2	4	2	2	2	4	3	2	4	2	4	1	2	2	4	4	3	5	3	3	5	4	6	3	3	3	3	3	3	3	2	2	3	3
1	17	1	0	1	2	4	4	3	1	3	3	3	3	4	3	2	4	3	3	2	4	4	3	4	2	4	3	3	3	5	5	5	5	4	3	4	4	5	3	5	5	3	3	4	2	2	2	3	2
1	14	1	0	0	3	4	4	4	4	4	4	4	4	4	4	4	4	4	4	4	4	4	4	4	4	4	4	4	4	6	6	6	6	6	6	6	6	6	6	6	6	3	2	4	2	2	1	1	1
1	25	1	0	0	2	4	4	3	2	3	3	3	2	4	3	3	4	3	3	2	3	4	3	4	1	4	3	3	4	4	4	4	4	4	4	4	4	6	4	4	4	2	3	2	2	2	2	3	2
1	23	1	0	0	2	3	4	2	2	3	3	2	2	4	2	4	4	3	2	1	4	4	1	3	1	4	2	3	4	4	4	2	5	5	4	2	4	5	4	5	5	2	2	4	2	1	5	2	2
1	16	1	0	0	2	3	3	2	2	2	2	2	2	3	2	2	3	2	2	2	2	3	2	4	1	3	1	2	1	2	2	2	2	2	2	2	2	1	1	1	1	4	3	3	3	3	3	4	3
1	18	1	0	0	2	2	3	3	1	2	3	3	1	3	3	3	3	2	3	1	3	3	3	3	2	3	2	2	3	5	6	2	6	6	3	4	4	6	4	6	6	4	5	3	3	3	3	3	4
2	22	1	0	0	3	3	3	2	2	2	3	3	3	4	3	3	3	3	3	1	3	3	2	3	1	4	2	3	4	4	5	4	4	5	4	3	4	5	4	4	4	3	2	2	2	2	1	3	3
2	17	1	0	0	1	4	4	3	2	3	3	3	3	4	3	3	3	3	3	2	4	3	2	4	2	4	2	3	3	4	4	2	2	2	2	2	2	6	4	2	6	3	4	2	2	2	3	3	3
2	19	1	0	0	2	4	4	2	1	4	4	3	2	4	3	4	4	3	3	1	4	4	2	4	1	4	2	2	1	3	2	3	3	4	4	3	3	6	3	4	3	1	1	1	1	1	1	1	1
2	20	1	0	0	2	4	4	2	1	4	4	4	2	4	3	3	4	3	2	1	3	3	2	4	1	4	1	3	4	6	5	2	5	5	1	4	3	5	5	3	5	1	1	1	1	1	1	1	1
2	22	1	0	0	1	3	4	3	2	3	3	3	3	4	3	3	3	3	3	3	3	4	3	4	2	4	3	3	4	4	4	4	4	4	4	4	4	6	4	4	5	3	3	3	3	2	2	3	4
2	24	1	1	1	2	2	2	3	3	3	3	2	3	4	2	2	3	3	2	2	2	3	2	3	3	3	2	3	4	4	4	3	4	3	4	4	3	4	3	3	4	3	3	3	3	3	3	3	3
2	16	1	1	1	2	4	4	3	2	4	4	4	2	4	3	3	4	3	3	3	3	4	2	4	2	4	3	3	2	5	5	5	5	5	2	3	5	6	5	5	6	2	3	3	1	3	3	1	3
2	15	1	1	1	1	3	4	2	2	4	4	3	2	4	3	4	4	4	3	1	3	4	2	4	2	4	2	4	5	4	4	3	5	4	3	4	2	6	3	3	3	1	3	2	2	3	2	3	2
2	17	1	1	1	2	3	3	3	2	3	3	3	3	4	3	3	3	2	4	2	3	3	2	4	2	4	2	2	3	2	4	2	2	2	2	4	5	5	5	5	4	3	4	3	3	4	4	4	4
2	19	1	1	1	3	4	4	4	2	4	4	4	2	4	4	4	4	4	4	1	4	4	3	4	2	4	3	4	5	5	4	5	4	4	4	5	4	6	6	4	5	1	1	1	1	1	1	1	1
2	21	1	1	1	2	4	4	2	1	3	3	2	1	4	2	3	4	3	3	1	3	4	1	4	1	4	2	3	1	4	6	3	4	3	4	3	4	6	4	6	4	3	3	2	2	3	2	3	3
2	22	1	1	1	2	3	3	3	2	3	3	3	3	4	3	3	4	3	3	3	3	3	2	4	2	4	2	3	4	4	4	4	5	5	4	4	4	5	4	4	4	3	2	3	2	2	2	2	2
2	16	1	0	1	1	3	4	2	2	3	3	2	2	4	1	2	4	2	2	1	2	4	1	4	1	4	1	2	3	3	4	3	3	3	3	3	4	3	4	3	4	3	2	2	3	2	2	3	2
2	15	1	1	1	2	4	4	4	3	4	4	4	3	4	3	3	4	3	3	3	3	4	3	4	3	4	3	3	3	4	4	3	3	4	4	4	4	6	5	4	5	3	3	3	3	3	3	3	3
2	18	1	1	1	2	3	3	2	2	3	3	1	2	4	1	2	3	2	1	1	2	3	1	4	1	3	1	3	1	4	3	3	3	4	3	4	5	4	3	4	4	3	3	3	3	3	3	4	3
2	19	1	1	1	2	3	3	2	2	2	2	2	2	3	2	2	3	2	2	2	2	3	2	3	2	3	2	2	3	3	3	3	3	3	2	5	3	4	4	3	3	3	3	3	3	3	3	3	3
2	22	1	0	0	2	3	4	2	2	3	3	2	2	3	2	2	3	2	2	2	3	3	1	2	2	4	2	3	4	4	4	2	3	4	3	3	3	6	4	4	5	4	3	3	3	2	2	2	3
2	24	1	1	1	2	4	4	3	2	4	4	3	2	4	4	4	4	4	4	1	4	4	3	4	3	4	2	4	2	4	4	4	5	5	4	4	4	4	3	5	5	2	3	2	2	4	2	3	3
2	16	1	0	1	1	4	4	3	2	3	3	4	3	4	4	3	4	2	3	1	3	3	3	4	1	4	2	2	5	4	4	2	2	3	3	3	4	4	3	3	2	3	2	3	2	2	1	2	1
2	17	1	0	1	2	4	4	3	4	4	4	4	3	4	3	4	4	3	4	2	3	4	2	4	1	4	2	3	5	5	4	3	3	3	3	3	4	5	4	4	4	2	3	3	3	3	3	3	3
2	22	0	1	1	2	4	4	3	2	3	3	4	2	4	4	3	4	2	3	1	4	3	2	3	2	4	3	3	3	5	6	6	6	6	5	5	4	6	5	5	6	1	2	4	1	4	2	1	1
2	25	1	1	1	2	3	3	3	3	4	3	3	4	4	3	3	4	3	3	3	4	3	3	3	2	4	1	4	3	4	3	3	3	2	3	3	4	5	4	3	4	3	3	3	1	3	3	4	4
2	19	1	0	0	2	3	4	2	2	2	2	2	2	4	2	2	3	3	2	3	3	3	2	3	2	3	2	2	1	5	6	6	4	4	4	4	3	4	4	4	4	3	3	3	3	3	3	3	3
2	15	1	0	0	2	3	4	3	3	4	4	4	4	4	4	4	3	3	4	2	4	4	2	4	2	3	2	4	4	6	6	4	5	6	5	4	4	4	4	4	5	1	2	1	1	1	1	1	1
2	14	1	0	0	2	3	4	2	1	3	3	2	2	4	3	3	4	3	3	2	3	3	2	4	2	3	2	3	3	5	2	3	5	5	5	2	2	6	5	5	6	5	2	3	3	3	2	4	2
2	16	1	0	0	1	4	3	2	2	3	3	3	3	4	3	3	4	3	2	2	3	3	2	4	2	4	2	3	5	4	5	4	4	4	4	4	5	4	4	4	4	3	3	3	2	2	3	3	3
2	20	1	0	0	1	4	3	2	3	4	4	2	3	4	2	3	4	3	2	3	2	4	1	4	2	4	1	3	2	4	2	3	1	2	3	1	2	1	3	2	4	1	2	1	2	2	1	2	1
2	24	1	0	0	2	3	4	3	2	2	3	3	1	4	3	3	3	2	2	2	2	3	3	4	1	4	2	2	5	3	3	1	3	2	3	3	4	6	3	3	3	3	2	2	2	2	2	2	3
2	22	1	0	0	2	3	3	2	2	2	2	2	2	4	2	2	3	2	2	2	2	3	2	3	2	3	2	2	4	3	4	4	3	4	3	3	4	3	4	4	4	3	2	3	2	3	3	3	3
2	18	1	0	1	1	3	3	1	1	2	2	2	1	4	3	2	3	1	1	2	3	2	2	4	1	4	1	3	3	4	4	4	3	3	4	3	3	4	2	3	4	3	3	3	2	3	3	2	2
2	21	0	1	1	2	3	4	2	2	3	3	3	2	4	4	4	4	3	2	2	3	4	2	4	2	4	2	4	4	6	3	3	4	4	5	5	5	5	3	4	4	2	2	1	1	1	1	1	1
2	19	1	1	1	2	4	4	3	4	4	4	3	4	4	4	4	4	4	3	4	4	4	2	4	2	4	2	4	5	5	5	5	5	5	4	5	5	6	5	5	5	1	1	1	1	1	1	3	1
2	23	1	1	1	1	1	3	2	2	3	4	2	2	4	2	2	3	3	2	1	2	3	1	4	1	4	1	2	4	3	1	1	3	3	3	4	4	3	1	3	3	1	1	2	1	1	2	3	3
2	16	1	1	1	1	4	4	2	3	4	2	3	3	4	2	3	3	4	1	2	3	3	1	4	2	4	1	3	4	5	3	3	5	4	4	3	4	6	4	5	4	2	4	3	3	2	2	2	3
2	15	1	1	1	3	3	3	3	2	3	3	3	3	4	2	3	3	3	2	2	2	3	3	3	1	4	2	3	4	4	4	4	4	4	4	4	4	4	4	4	4	3	3	3	3	3	3	3	3
2	24	1	1	1	1	4	4	2	2	4	4	4	2	4	4	3	4	3	2	1	4	4	2	4	1	4	2	4	5	5	5	5	5	3	5	3	5	4	2	5	5	3	2	1	2	1	1	1	2
2	21	1	1	0	1	4	4	2	1	3	3	2	3	4	2	2	3	2	3	3	3	3	3	3	3	3	2	2	3	4	4	4	4	4	4	4	4	4	4	4	4	3	3	3	3	3	3	3	3
2	17	1	0	0	2	4	4	3	3	3	3	3	3	2	3	4	4	4	4	4	4	4	4	3	2	4	4	4	4	4	4	4	4	4	4	4	4	4	4	4	4	3	3	3	3	3	3	3	1
2	22	1	0	1	2	3	3	2	2	2	2	2	2	3	2	2	3	2	2	2	2	3	2	3	2	3	1	2	5	5	4	4	4	3	4	3	3	3	3	3	3	3	3	3	3	3	3	3	3
2	18	1	1	1	2	3	3	4	2	3	3	4	3	4	4	4	4	3	4	4	4	3	3	4	2	4	3	3	2	4	5	4	5	5	4	3	4	3	5	5	2	1	2	2	2	2	3	2	2
2	21	0	1	1	2	3	3	2	3	4	4	2	2	3	2	3	3	3	3	2	3	3	2	3	1	4	2	2	2	2	5	2	2	2	3	2	4	6	6	6	6	1	1	3	3	3	3	3	3
2	23	0	1	1	2	4	4	4	3	3	3	3	4	4	4	4	4	4	4	4	4	4	4	4	2	4	2	3	3	3	5	5	6	6	3	3	3	6	3	6	6	1	1	1	1	1	1	1	1
2	24	1	1	1	2	3	3	2	2	4	4	2	3	4	2	4	2	4	3	3	2	3	2	4	3	4	1	4	5	1	5	4	2	3	3	3	4	6	5	3	2	3	3	1	1	1	1	1	1
2	18	0	0	1	2	3	4	3	2	3	4	4	2	4	4	4	4	4	3	2	3	4	2	4	2	4	2	3	4	4	4	3	4	4	4	4	4	6	4	4	4	3	3	3	3	3	3	3	3
2	15	0	0	1	2	4	4	2	1	3	3	2	2	4	2	3	4	3	2	2	3	4	2	4	2	4	2	3	4	4	4	4	3	4	4	4	4	6	4	4	4	3	3	3	3	3	3	3	3
2	17	0	1	1	2	4	4	4	2	4	4	4	2	4	2	4	4	4	3	1	3	4	3	4	3	4	3	3	5	5	5	5	5	5	5	5	5	5	5	5	5	3	3	3	3	3	3	3	3
2	19	0	1	1	2	4	4	4	2	4	4	4	2	4	4	4	4	4	4	3	4	4	3	4	3	4	4	4	4	4	3	3	3	4	5	3	4	6	6	6	6	1	1	1	1	1	1	1	1
2	20	0	1	1	2	4	3	3	2	3	3	3	3	4	3	3	4	2	3	2	3	3	2	4	3	4	3	3	5	1	5	4	4	4	4	4	4	6	4	4	4	3	3	3	3	3	3	3	2
2	21	0	1	1	2	4	4	3	2	4	3	4	1	4	4	4	4	4	4	1	4	4	4	4	2	4	3	4	4	3	3	4	1	1	4	1	1	3	3	1	6	3	3	3	3	3	3	3	3
2	24	0	1	0	2	4	4	2	1	3	3	2	2	4	2	4	4	2	2	1	2	4	2	4	1	4	2	3	4	3	5	3	4	3	3	4	5	6	6	5	4	3	1	1	2	2	1	2	3
3	14	0	1	1	1	4	4	2	2	4	4	4	4	4	4	4	4	4	4	1	3	4	3	4	2	4	2	3	3	2	3	2	3	3	1	2	3	6	2	5	5	3	2	3	2	3	3	4	3
3	15	0	1	1	2	4	4	4	3	4	4	4	4	4	4	4	4	4	4	3	4	4	4	4	2	4	2	4	3	3	5	3	4	2	3	4	4	6	6	6	6	3	3	1	2	4	2	2	3
3	19	0	0	1	3	4	4	4	2	4	4	4	2	4	4	4	4	4	4	1	4	4	3	4	2	4	3	4	3	4	4	4	4	5	2	5	4	6	5	3	4	1	1	1	1	1	1	1	1
3	17	0	1	1	2	4	4	3	4	4	4	4	4	4	3	4	4	4	4	1	4	4	3	4	3	4	3	3	4	4	4	4	1	3	4	4	4	4	4	4	4	3	3	3	3	3	3	3	3
3	20	0	1	1	2	4	4	3	2	4	4	4	2	4	4	4	4	4	4	2	4	4	3	4	3	4	3	4	4	5	6	4	3	4	4	4	4	6	4	4	5	3	1	2	1	1	1	1	1
3	22	0	1	1	2	3	4	4	3	4	4	4	4	1	4	4	4	4	4	3	4	4	4	4	4	4	2	4	4	4	4	4	4	6	4	6	6	6	5	5	5	1	1	1	1	1	1	1	1
3	25	0	1	1	2	4	3	2	2	3	3	2	2	4	3	3	4	3	3	2	3	3	2	4	2	4	2	3	3	5	4	3	5	4	4	4	4	6	4	5	4	3	3	2	2	2	2	2	2
3	24	0	0	1	2	4	4	4	4	4	4	4	3	4	4	4	4	4	4	3	4	4	4	4	2	4	3	4	4	5	5	5	4	5	5	5	4	6	6	5	6	3	3	2	2	1	1	1	1
3	14	0	0	1	2	4	4	4	3	4	4	4	4	4	4	4	4	4	3	3	4	4	3	4	3	4	3	4	3	5	5	5	5	5	5	5	5	5	5	5	5	1	1	1	1	1	1	1	1
3	16	0	1	1	2	4	4	3	2	4	4	3	3	4	3	4	4	3	3	3	4	4	2	4	4	4	2	4	3	4	4	3	3	3	3	3	4	5	4	3	4	3	4	3	3	2	3	3	4
3	18	0	1	1	3	4	4	4	2	4	4	3	2	4	4	4	4	4	4	2	4	4	2	4	2	4	2	4	3	5	5	4	5	4	3	5	5	4	4	5	5	1	1	1	1	1	1	1	1
3	20	0	1	1	2	4	4	3	3	4	4	4	4	4	4	4	1	4	4	1	3	3	2	4	2	4	3	4	1	2	6	3	1	1	1	1	4	6	6	6	6	1	1	1	1	1	1	1	1
3	25	0	1	1	2	4	4	3	3	3	3	3	3	4	3	4	4	4	3	3	4	4	3	4	2	4	2	2	4	4	5	4	4	4	4	3	4	6	5	4	4	1	1	1	1	1	1	1	1
3	22	0	1	1	2	3	3	4	3	4	4	4	4	4	4	4	4	4	3	2	4	3	2	4	3	4	2	3	5	5	5	5	5	5	2	6	5	6	4	5	5	2	3	2	2	2	2	2	2
3	21	0	1	1	3	4	3	2	2	2	3	3	1	4	3	4	4	2	2	1	4	4	1	4	1	4	2	2	2	3	4	2	6	5	4	4	3	5	5	6	5	1	1	1	1	3	1	1	1
3	25	0	0	1	2	4	4	4	1	4	4	4	1	4	4	3	2	3	4	1	4	3	2	4	1	4	4	4	5	6	3	6	6	6	3	2	2	5	4	5	4	1	1	1	1	1	1	1	1
3	23	0	1	1	2	4	4	3	3	3	3	3	3	4	3	3	4	3	3	1	4	4	2	4	2	4	2	3	4	5	3	4	5	5	5	5	4	6	4	4	5	2	3	2	1	1	2	1	1
3	19	0	1	1	2	4	4	4	2	4	4	4	4	4	4	4	4	4	4	2	4	4	4	4	2	4	3	4	3	5	5	5	5	5	3	4	4	5	3	5	5	1	2	1	1	1	1	2	2
3	16	0	1	1	2	3	4	3	3	4	4	3	3	4	3	4	4	3	2	3	3	4	2	4	2	4	2	3	3	5	5	5	5	5	4	5	5	6	5	5	5	2	2	1	1	1	2	2	1
3	17	0	1	1	1	3	3	2	4	3	3	2	3	4	2	3	3	3	2	1	3	3	2	4	1	4	1	3	3	3	3	3	5	4	5	5	5	6	3	5	5	2	4	2	2	2	2	3	3
3	20	0	1	1	2	3	4	3	2	4	4	4	3	4	3	4	4	4	4	2	3	4	2	4	2	4	2	4	3	4	3	4	4	4	4	3	5	5	4	5	3	2	2	3	2	2	3	2	2
3	23	1	1	1	1	4	4	2	2	4	4	3	2	4	4	4	4	4	4	2	4	4	2	4	2	4	2	4	5	4	4	4	6	6	3	4	4	6	4	4	5	2	2	1	1	2	3	3	3
3	21	0	1	1	2	4	4	4	4	4	4	4	4	4	4	4	4	4	4	3	4	4	4	4	3	4	3	4	5	5	6	6	5	6	4	5	6	6	6	6	6	1	1	1	1	1	1	1	1
3	22	0	0	1	2	4	4	4	2	4	4	4	2	4	3	4	4	3	3	1	3	3	2	4	1	4	2	3	3	3	3	3	3	3	3	4	3	4	3	4	4	1	3	1	1	1	1	1	1
3	24	0	0	0	3	4	4	4	3	4	4	4	4	4	4	4	4	4	4	2	4	4	2	4	4	4	4	4	5	6	6	5	4	4	4	4	5	6	4	5	4	1	2	1	1	1	2	1	1
3	21	1	1	1	2	3	4	2	2	2	3	3	3	4	3	2	2	2	2	2	2	3	2	3	2	3	2	2	3	3	3	3	4	4	4	4	4	2	2	4	2	3	3	3	3	3	3	3	3
3	15	1	1	1	2	3	3	2	2	1	3	3	3	4	2	1	1	2	1	1	3	2	3	3	2	3	2	2	2	2	2	3	2	2	3	4	2	3	3	3	3	2	2	3	2	4	4	5	3
3	18	1	0	0	2	3	4	4	2	3	2	4	3	4	3	3	3	2	2	2	2	1	3	4	2	3	2	3	5	5	4	3	4	4	4	4	4	4	4	4	4	2	3	3	3	3	3	3	3
3	21	1	1	1	2	4	4	2	2	3	3	3	3	4	3	2	3	2	2	2	3	4	3	4	2	4	3	2	5	5	5	5	5	5	5	3	5	5	5	5	5	4	4	4	2	2	2	2	2
3	24	1	1	1	2	3	4	2	2	3	3	2	2	4	2	3	3	2	2	2	3	3	2	3	2	3	2	2	2	5	4	4	4	4	4	4	4	4	4	4	4	4	4	4	2	3	2	3	4
3	16	0	1	1	2	4	4	2	3	2	2	3	2	4	2	3	4	2	2	2	3	3	2	3	2	4	2	3	4	1	5	2	1	2	2	2	5	5	2	2	2	2	4	2	4	3	2	3	4
3	19	1	1	1	4	3	3	2	3	2	3	3	2	4	2	2	2	3	2	3	3	3	3	4	1	4	3	3	4	2	2	2	2	3	3	3	3	4	6	4	3	5	5	4	1	3	3	5	5
3	18	1	1	1	2	3	3	2	2	3	3	2	3	2	3	3	3	3	2	2	3	3	2	3	2	3	2	3	4	4	4	4	4	4	4	4	4	4	4	4	4	3	3	4	3	4	3	4	4
3	20	1	1	1	2	3	4	2	2	3	3	3	3	4	3	3	4	3	3	3	3	4	3	4	3	4	3	3	3	4	3	2	2	4	2	3	3	5	4	3	4	3	2	2	2	2	2	2	2
3	21	1	1	1	2	4	4	3	2	4	4	4	4	4	4	4	4	4	4	4	4	4	4	4	2	4	3	4	2	6	5	5	6	6	6	5	3	6	6	6	6	3	2	2	1	3	2	2	3
3	22	1	1	1	2	3	4	3	3	3	3	3	3	4	3	3	4	3	3	2	3	4	2	4	2	4	2	3	3	4	4	4	5	5	5	5	5	6	3	4	5	3	2	3	2	2	3	2	3
3	23	1	1	1	3	4	4	2	2	3	3	4	4	4	3	3	4	3	4	3	3	4	3	1	3	2	4	3	3	5	6	5	4	5	4	4	5	6	5	4	4	1	1	3	2	4	3	3	2
3	17	1	1	1	2	4	4	2	4	4	4	3	2	4	3	4	3	4	3	2	3	4	3	4	2	4	2	4	4	6	6	5	5	5	5	5	5	6	4	5	4	3	3	2	1	1	2	1	3
3	16	1	0	1	1	4	4	2	1	4	4	3	2	4	4	4	4	3	2	4	4	3	2	4	2	4	1	3	2	2	2	4	2	2	2	4	4	4	5	5	6	4	3	4	3	4	2	4	4
3	18	1	0	1	1	4	4	2	2	3	3	3	2	4	3	3	4	3	2	2	4	4	2	4	2	4	2	3	5	5	5	5	6	6	5	4	3	5	5	6	5	2	2	3	1	1	1	1	1
3	23	0	1	1	2	3	4	3	2	4	4	4	3	4	4	4	4	4	4	1	4	4	2	4	1	4	2	4	4	5	5	5	6	6	4	3	3	6	4	4	3	1	1	1	1	1	1	1	1
3	22	1	1	1	2	3	3	2	2	3	3	2	1	4	2	3	3	2	2	1	1	3	1	4	1	3	1	2	3	2	3	2	2	2	2	1	2	2	2	2	3	3	3	3	3	3	3	4	4
3	20	1	1	1	2	3	4	3	2	3	2	3	2	4	3	3	4	2	3	2	3	4	3	4	2	4	2	3	3	4	4	4	4	5	4	4	5	5	5	5	5	4	3	4	2	4	2	4	3
3	19	1	0	0	2	3	3	2	1	3	3	2	1	4	2	2	3	2	2	1	3	3	1	3	1	4	1	2	3	3	3	3	4	3	3	4	4	5	4	4	4	4	4	4	3	3	3	3	3
3	17	1	1	1	2	3	3	3	1	3	3	3	2	3	2	3	3	2	3	1	3	3	3	3	2	3	2	3	5	5	5	5	6	6	4	6	6	6	6	5	5	5	5	2	3	3	5	3	3
3	14	1	0	1	2	3	3	3	2	4	4	4	2	4	3	4	3	2	2	1	4	3	3	4	2	3	2	4	3	2	1	1	4	2	1	1	1	6	3	2	1	1	3	3	3	1	3	4	5
3	25	1	0	0	1	4	4	4	4	4	4	4	4	4	3	3	4	4	4	4	4	4	2	3	1	4	3	2	3	3	3	3	3	3	3	4	4	4	4	4	4	3	3	3	3	3	3	3	3
3	23	1	1	1	2	3	3	2	2	2	2	3	2	4	3	2	2	2	2	2	3	3	2	3	2	3	2	2	4	3	4	3	3	3	3	3	3	3	3	3	3	4	3	4	4	4	4	4	4
3	16	1	1	1	1	3	3	2	2	2	2	2	3	4	2	2	4	2	2	2	2	3	2	4	2	3	2	2	4	4	3	3	4	3	4	3	4	3	4	3	4	3	2	3	2	3	3	2	2
3	18	1	1	1	2	3	3	2	2	2	2	3	3	4	3	2	3	2	3	1	3	3	3	4	1	4	2	2	4	4	4	4	3	4	3	4	3	4	3	4	3	3	3	3	3	3	3	3	3
3	22	1	1	1	2	3	3	2	3	3	3	3	3	2	3	3	2	3	3	2	2	3	2	3	2	3	2	2	4	5	6	4	5	4	4	5	5	4	5	5	4	2	2	2	3	3	3	3	3
3	17	1	1	1	2	4	4	2	3	4	4	4	3	4	4	4	4	4	3	1	4	3	3	4	2	4	2	4	2	5	4	6	6	5	2	2	4	4	2	5	6	2	4	3	3	4	1	4	1
3	19	1	0	1	2	3	3	3	1	3	3	3	3	4	3	3	4	3	3	3	4	3	3	4	2	4	2	3	3	4	4	5	5	5	5	5	5	4	5	5	5	2	3	3	3	2	2	4	2
3	20	1	0	0	1	3	4	2	2	3	2	3	2	4	2	3	4	2	2	1	4	4	2	4	1	4	2	2	4	4	4	3	4	4	3	3	4	6	3	4	3	2	1	3	1	2	2	2	2
3	22	1	0	0	2	3	3	3	3	3	3	3	2	4	3	3	3	3	2	2	4	4	3	4	3	4	2	3	4	5	5	4	4	4	3	3	4	6	5	3	4	2	1	1	1	2	4	4	2
3	24	1	0	0	2	3	4	2	2	4	3	2	3	4	2	3	4	2	3	3	3	4	1	4	1	4	2	2	3	3	2	4	4	5	2	6	4	4	2	5	5	4	3	2	2	2	2	2	2
3	16	1	0	0	2	3	4	4	3	4	4	3	3	4	3	4	4	3	3	3	4	2	3	4	1	4	2	3	5	5	5	5	5	5	5	5	5	5	5	5	5	4	1	2	2	2	2	2	2
3	15	1	0	0	2	4	3	3	3	4	3	3	4	3	4	4	3	4	4	4	3	4	4	3	2	4	2	3	5	6	6	6	6	6	6	5	5	6	6	5	4	2	5	1	2	3	3	3	5
3	17	1	0	0	2	4	3	3	2	3	3	4	3	4	4	3	4	3	4	2	4	4	4	4	3	4	4	3	2	5	5	5	5	5	5	5	5	5	5	6	5	2	2	2	1	1	1	2	1
3	19	1	0	0	2	3	4	2	2	3	3	2	2	4	2	2	3	2	1	1	2	3	1	4	1	3	1	2	3	1	3	4	3	3	3	3	4	4	3	3	4	3	2	3	3	2	2	3	3
3	21	1	0	0	1	3	3	3	2	2	2	3	2	4	3	3	2	3	3	3	3	3	3	3	2	3	2	2	3	3	3	2	2	2	2	3	2	3	3	1	4	4	2	4	3	2	1	3	2
3	22	1	0	0	2	3	4	2	1	4	4	4	1	4	4	4	3	4	4	4	4	4	2	4	2	3	2	2	2	2	2	2	2	2	2	3	4	5	4	4	4	3	3	3	3	3	3	3	3
3	16	1	0	0	1	3	4	2	2	4	4	4	2	4	4	4	4	4	2	2	4	3	2	4	2	4	2	3	1	1	4	2	4	5	2	2	3	6	4	4	4	3	2	2	3	2	3	4	3
3	15	1	0	0	2	3	4	4	3	4	4	3	4	4	4	4	3	4	3	2	4	4	4	3	2	4	2	3	3	3	3	4	5	4	3	2	4	5	4	5	4	4	4	3	2	3	3	4	4
3	18	1	0	0	2	4	4	2	2	3	2	3	2	4	4	3	3	3	3	2	4	4	2	4	2	4	2	3	4	5	4	5	5	5	2	5	4	5	4	5	5	1	2	1	1	3	2	2	2
3	19	1	0	0	2	4	3	4	3	4	4	3	3	4	4	3	3	3	3	2	4	4	3	4	3	4	2	3	3	2	3	2	4	3	4	3	3	6	3	4	3	2	3	4	1	2	3	4	3
3	22	1	0	0	2	3	4	3	2	2	3	3	2	4	3	3	4	3	3	1	3	4	2	4	1	4	2	3	3	4	5	4	5	5	4	5	5	5	5	5	5	3	3	4	2	2	2	2	2
3	24	1	0	0	2	3	3	2	2	3	3	3	2	4	3	3	3	3	3	2	3	4	2	4	2	4	2	3	4	5	5	3	4	4	4	5	5	6	5	5	4	1	4	1	1	1	2	2	3
3	16	1	1	1	1	3	3	2	2	3	3	3	2	4	3	3	3	3	2	2	3	4	2	4	2	4	1	4	1	5	5	4	6	5	1	5	4	6	6	6	6	4	4	3	3	4	4	3	4
3	17	1	1	1	2	4	3	2	2	3	3	2	2	4	2	3	3	2	4	2	2	4	2	4	2	4	2	3	6	3	3	2	2	3	3	1	3	5	4	4	5	3	2	1	2	3	4	1	1
3	22	1	1	1	1	3	3	2	3	2	2	3	3	4	3	2	3	2	1	1	3	1	1	1	4	3	1	1	3	4	1	3	3	3	3	3	3	5	1	2	1	1	3	1	1	1	1	1	1
3	25	1	1	1	1	2	4	2	2	3	3	4	3	4	4	3	4	3	3	1	4	4	2	4	2	4	2	3	4	4	4	4	5	6	4	5	6	6	5	5	5	3	4	3	2	2	1	3	1
3	19	1	1	1	2	4	4	2	2	3	3	3	3	4	3	3	4	3	3	2	3	4	2	4	2	4	3	3	4	4	4	4	5	4	3	3	4	4	4	4	4	3	3	3	3	2	3	3	3
3	15	1	1	1	2	3	3	2	1	2	2	2	2	4	2	3	3	3	2	1	3	3	2	4	1	4	2	3	4	4	5	4	4	4	4	3	4	4	3	4	3	3	3	2	2	1	4	3	3
3	14	1	1	0	2	3	4	3	3	3	3	2	3	4	3	3	4	3	2	2	4	4	3	4	1	4	2	3	2	5	2	3	5	5	4	5	3	5	5	5	6	2	2	1	1	1	1	4	3
3	16	1	1	1	2	4	4	3	2	3	3	4	3	4	3	3	3	3	3	3	4	4	3	3	2	4	2	2	1	4	5	4	4	4	3	3	4	3	6	3	5	1	1	1	1	1	1	1	1
3	20	1	0	0	2	3	4	2	2	3	3	2	1	4	2	2	3	1	1	1	2	4	1	4	1	4	1	2	3	2	4	2	4	4	2	4	4	1	5	4	4	1	1	1	1	3	4	3	4
3	24	1	0	1	2	3	3	1	2	2	3	3	2	4	3	2	4	2	2	2	3	3	2	4	2	4	1	2	4	4	4	4	4	3	4	4	3	3	4	4	4	4	1	2	2	2	4	4	2
3	22	1	0	1	2	2	3	3	2	4	3	4	3	4	3	4	4	4	3	4	3	1	2	4	3	4	3	4	5	4	4	5	3	5	4	4	5	4	3	3	5	3	3	2	3	2	3	5	2
3	18	1	1	1	2	3	3	3	2	3	3	3	4	4	2	3	4	3	3	2	4	3	2	4	3	4	3	2	4	1	6	5	6	6	5	6	5	6	4	6	6	2	2	1	1	1	2	1	1
3	21	1	0	1	1	4	4	2	1	3	3	3	3	4	3	2	4	3	2	1	3	3	2	4	1	4	1	2	5	4	5	1	6	1	1	1	4	1	1	2	1	4	4	4	3	2	5	3	3
3	19	1	1	1	1	2	3	1	2	2	2	1	2	4	2	2	3	1	2	1	2	3	3	4	1	4	2	2	4	2	2	4	2	2	3	2	2	3	1	3	5	4	3	4	2	2	3	5	5
3	23	0	1	1	2	4	4	2	2	4	4	3	2	4	2	4	4	4	3	2	4	4	2	4	2	4	2	4	4	3	5	3	5	4	5	3	5	6	4	4	5	2	3	2	2	1	2	1	1
3	16	1	1	1	2	3	3	3	2	2	2	2	2	3	2	2	3	2	2	2	2	3	2	3	2	3	2	2	2	2	2	2	2	2	2	2	2	2	2	2	2	3	2	2	2	3	3	2	2
3	15	0	1	1	2	4	4	2	2	3	3	3	3	4	3	3	4	3	3	2	3	4	3	4	2	4	3	3	5	5	5	5	5	5	4	5	5	5	5	5	5	1	1	1	1	1	1	1	1
3	24	1	1	1	2	4	4	2	3	3	3	3	2	4	2	2	4	2	3	2	2	3	2	4	1	4	2	2	4	4	4	4	4	4	4	4	4	4	4	4	4	3	3	3	2	2	2	2	2
3	21	0	1	1	2	3	3	2	1	3	3	3	2	4	3	3	3	3	3	1	2	4	2	4	1	4	2	2	2	3	4	3	4	4	4	4	4	3	4	4	4	3	3	3	3	3	3	3	3
3	17	1	1	1	2	3	3	2	2	2	2	2	2	3	2	2	3	2	2	2	2	3	2	2	2	4	2	2	4	5	5	5	5	5	5	5	5	5	5	5	5	3	3	2	5	3	4	2	3
3	22	1	0	0	2	3	4	3	2	3	4	4	3	4	4	4	4	4	3	2	4	4	3	4	3	4	3	1	2	6	5	5	5	5	2	4	5	6	5	5	5	4	3	2	1	1	3	1	2
3	18	0	1	1	2	4	3	2	1	2	2	2	2	4	2	2	3	2	2	1	2	3	2	3	2	4	2	2	2	4	3	3	3	3	3	5	4	5	3	4	4	2	1	1	1	1	1	1	1
3	21	0	1	1	2	4	4	2	1	3	4	2	2	3	2	3	4	4	3	1	2	2	1	4	2	4	2	3	2	3	3	3	3	2	2	1	3	2	2	3	2	1	4	3	3	3	3	3	3
3	23	1	1	1	1	3	4	1	1	2	3	3	3	4	3	3	4	2	2	2	3	3	2	3	2	4	1	3	3	4	4	4	3	3	3	5	4	5	5	3	5	3	2	2	3	4	3	2	2
3	24	1	0	0	1	3	2	4	3	2	3	3	4	2	3	3	4	4	3	2	3	3	2	2	3	1	4	3	4	2	2	2	2	2	3	3	2	2	2	2	2	3	3	2	1	2	2	3	2
3	18	0	1	1	2	4	4	1	1	4	4	2	3	4	2	4	4	4	4	1	1	4	1	4	2	4	2	2	6	6	6	6	6	6	6	6	6	6	6	6	6	1	1	1	1	1	1	1	1
3	15	0	0	0	2	4	4	2	3	2	2	2	2	4	2	3	3	3	3	2	3	3	2	3	3	4	2	2	4	2	2	1	2	1	1	4	3	4	4	4	4	2	2	2	2	2	2	2	2
3	17	0	0	0	3	4	4	4	4	4	4	4	4	4	4	4	4	4	4	1	3	3	2	4	1	4	4	3	5	6	6	6	6	6	3	3	6	6	5	5	6	1	1	1	1	1	1	1	1
3	19	0	0	0	2	4	4	2	2	3	3	3	2	4	3	4	4	3	2	2	3	4	2	4	2	4	2	4	4	2	4	3	4	4	4	4	4	4	4	5	5	3	3	2	2	2	2	1	3
3	20	0	0	0	2	4	4	4	4	4	4	4	4	4	4	4	4	4	4	2	4	4	3	4	3	4	2	4	4	4	4	4	4	4	4	4	4	5	5	4	4	2	2	2	2	2	2	2	2
3	21	0	0	0	1	3	4	4	3	4	4	4	4	4	4	4	3	4	4	4	4	4	4	4	3	4	4	4	3	5	5	4	2	5	4	4	5	6	6	5	5	1	3	1	1	3	3	2	3
3	24	0	0	0	2	3	4	2	3	3	3	3	3	4	3	3	4	3	3	2	3	3	2	4	2	4	2	3	5	2	2	2	1	2	4	4	5	6	6	5	4	3	2	1	1	4	3	5	4
3	14	0	0	0	2	4	4	4	2	4	4	4	4	4	4	4	4	3	3	3	3	4	2	4	3	4	3	4	4	4	4	4	4	4	4	4	4	4	4	4	4	3	3	3	3	3	3	3	3
3	15	0	0	0	2	4	4	3	2	3	3	3	3	4	3	3	4	3	2	2	2	4	2	4	1	4	2	2	2	2	2	2	2	2	2	2	2	6	3	3	4	3	3	3	3	3	3	3	3
3	19	0	0	0	4	4	4	4	4	4	4	4	4	4	4	4	4	4	4	4	4	4	4	4	4	4	4	4	3	4	5	4	4	4	4	4	4	6	4	5	5	1	1	1	1	1	1	1	1
3	17	0	0	0	1	4	4	2	4	4	3	3	3	4	3	3	4	3	3	2	2	4	4	4	2	4	2	2	3	4	4	4	4	4	4	4	4	4	4	4	4	3	3	3	3	3	3	3	3
3	20	0	0	0	3	4	4	4	4	4	4	4	4	4	4	4	4	4	4	4	4	4	4	4	4	4	4	4	6	6	6	6	6	6	6	6	6	6	6	6	6	1	3	1	1	1	1	1	1
4	22	0	0	0	2	4	4	2	2	3	3	3	2	4	2	2	4	2	2	2	2	3	2	4	2	4	2	2	2	4	4	4	4	4	4	5	4	5	4	5	4	3	3	3	3	3	3	3	3
4	25	0	0	0	3	4	4	3	3	4	4	4	4	4	4	4	4	4	4	4	4	4	3	4	4	4	4	4	4	6	6	6	3	6	6	6	6	6	4	6	6	2	1	1	1	1	1	1	1
4	24	0	0	0	2	4	4	4	2	4	4	4	3	4	4	4	4	4	4	2	3	4	3	4	4	4	4	4	3	5	5	5	4	3	3	2	3	6	4	4	4	1	1	1	1	1	1	1	1
4	14	1	0	0	2	4	4	3	3	3	3	3	3	4	3	3	4	3	3	3	4	4	3	2	3	4	3	4	3	4	3	4	5	5	5	5	5	5	5	5	5	3	3	3	3	3	3	3	3
4	16	0	0	0	2	4	4	4	2	4	4	4	4	4	4	4	4	4	4	2	4	1	3	4	2	4	3	4	3	4	4	4	4	4	4	4	4	6	6	6	6	3	3	3	3	3	3	3	3
4	18	0	0	0	2	4	4	3	2	4	4	3	3	4	3	3	4	3	3	1	3	3	2	3	3	3	2	2	4	4	4	4	4	4	4	5	4	4	5	5	4	3	3	3	2	2	2	2	2
4	20	0	0	1	2	4	4	3	2	3	3	3	3	4	3	3	4	3	3	3	3	4	3	4	1	4	3	3	4	4	4	4	4	5	4	4	4	4	5	4	4	3	3	3	3	3	3	3	3
4	25	0	0	1	3	4	4	4	4	4	4	4	4	1	4	4	4	4	4	4	4	1	4	1	4	4	4	4	3	3	3	3	3	3	6	6	6	6	6	6	6	3	3	3	3	3	3	3	3
4	22	0	1	1	2	4	4	2	2	3	3	2	2	4	2	2	3	2	2	2	1	3	1	4	1	4	1	2	5	4	5	4	5	5	4	3	4	6	5	5	5	1	1	1	1	1	1	1	1
4	21	0	0	1	2	4	4	2	2	4	3	3	3	4	3	4	4	4	2	2	3	3	2	4	2	4	2	3	3	5	3	4	4	4	3	4	4	4	4	4	4	3	3	3	3	3	3	3	3
4	25	0	0	1	2	4	4	3	2	4	3	3	3	4	3	4	4	3	3	3	3	4	3	4	3	4	3	3	4	5	6	5	5	5	5	5	5	5	5	5	5	1	1	1	1	1	1	1	1
4	23	0	1	1	3	2	2	3	2	2	3	2	3	3	2	2	2	3	3	1	1	4	3	1	4	2	3	3	3	1	3	4	2	4	2	4	1	5	4	3	3	4	4	4	3	2	1	2	3
4	19	0	1	1	2	4	4	2	2	4	3	2	2	4	2	4	4	2	2	2	4	4	3	4	2	4	2	3	3	3	4	3	3	3	3	4	5	6	5	6	6	3	3	3	2	2	3	3	3
4	16	0	1	1	3	4	4	2	3	3	3	3	3	4	3	3	3	3	2	2	3	4	3	4	3	4	2	3	4	4	3	3	4	4	4	3	4	4	5	5	4	2	2	2	2	3	2	2	2
4	17	0	1	1	1	3	4	2	1	1	3	3	2	4	2	4	4	3	3	2	3	4	2	4	2	4	2	3	3	4	3	4	4	4	3	4	4	5	4	4	5	1	1	1	2	1	1	1	1
4	20	0	1	1	2	4	4	2	1	3	3	2	2	4	2	2	4	2	2	2	2	3	1	3	2	4	2	2	4	5	4	4	4	4	3	4	4	5	4	4	4	3	3	3	3	3	3	3	3
4	23	0	1	1	1	3	4	2	2	4	4	3	2	4	2	3	3	3	2	1	3	3	2	3	2	4	2	3	4	5	4	5	4	5	4	5	4	6	6	4	6	1	1	1	1	1	1	1	1
4	21	0	0	0	2	4	4	2	1	4	4	3	2	4	3	4	4	3	3	1	3	4	1	4	2	4	1	4	4	3	4	3	5	3	3	4	5	6	4	4	4	1	1	1	1	1	1	1	1
4	22	0	1	1	2	4	4	3	2	4	3	3	3	4	3	3	4	3	4	1	4	3	2	4	2	4	3	3	3	5	4	5	6	5	1	5	5	6	4	6	6	1	3	2	1	1	3	1	1
4	24	0	1	0	1	4	4	2	1	2	2	2	1	4	2	2	4	2	3	1	1	3	2	4	1	4	1	2	3	2	4	2	2	3	3	2	2	6	2	2	4	1	1	1	1	1	1	1	1
4	21	0	1	1	2	4	4	2	2	3	3	3	3	4	3	4	4	3	3	2	3	4	2	4	2	4	1	3	3	5	5	3	5	5	5	5	5	6	3	5	6	1	2	1	2	2	1	2	2
4	15	0	1	0	1	3	4	2	2	4	4	3	2	4	3	4	4	4	3	4	3	4	2	4	1	4	1	4	2	1	5	1	2	1	3	3	4	5	3	4	5	1	3	2	1	1	1	1	1
4	18	0	1	1	2	4	4	3	3	4	4	4	3	4	4	4	4	4	3	4	4	4	3	4	2	4	2	4	3	6	4	4	4	4	4	4	4	6	4	4	5	2	3	1	1	3	3	3	1
4	21	0	1	1	2	4	4	3	2	4	4	4	2	4	3	3	4	3	3	2	3	4	2	4	2	3	2	3	4	4	4	4	3	4	4	4	4	5	5	5	4	1	1	1	1	1	1	1	1
4	24	0	1	1	2	4	4	3	2	4	4	3	2	4	4	4	4	4	3	2	2	4	3	4	3	4	3	4	2	5	5	5	6	6	5	5	5	6	5	6	6	1	1	1	1	1	1	1	1
4	16	1	1	1	2	4	4	2	2	3	3	3	2	4	3	3	4	3	2	2	3	4	2	4	2	3	2	2	2	2	2	2	2	2	2	2	2	1	2	1	2	4	3	4	4	3	4	5	4
4	19	0	0	1	3	3	3	3	2	2	3	2	3	3	3	3	2	3	3	3	2	2	2	1	3	3	3	3	4	3	3	3	5	4	5	5	2	5	4	5	3	3	3	1	4	5	2	5	3
4	18	0	1	0	2	4	4	3	2	3	3	4	2	4	4	3	3	3	3	3	3	3	2	4	2	4	2	3	4	3	4	2	1	2	3	4	4	5	4	4	4	4	4	2	1	3	3	2	2
4	20	1	1	0	2	3	4	3	2	3	3	3	2	4	3	3	4	3	3	3	3	4	3	4	2	4	3	2	4	4	4	4	4	5	4	4	3	4	5	5	5	2	2	2	2	2	2	2	2
4	21	0	1	0	1	4	3	1	1	4	3	2	2	4	3	2	3	4	2	2	2	3	3	2	1	3	2	2	2	3	2	2	2	3	2	4	4	3	3	3	4	3	3	4	3	4	2	5	2
4	22	1	0	0	1	4	4	1	1	3	3	1	3	4	1	3	4	3	2	1	4	4	1	4	1	4	4	4	6	5	6	3	5	6	5	4	5	3	5	5	5	5	5	4	3	4	2	4	4
4	23	0	1	0	2	4	4	2	1	2	2	2	2	4	2	2	4	2	2	1	2	4	1	4	1	4	1	2	3	4	4	1	6	6	6	4	6	4	4	4	4	1	1	1	1	1	1	1	1
4	17	0	0	0	4	4	4	3	4	4	4	4	4	4	4	4	4	4	4	4	4	4	4	4	4	4	4	4	6	6	5	5	6	6	5	6	6	6	5	6	6	1	1	1	1	1	1	1	1
4	16	0	0	0	2	4	4	3	3	4	4	4	4	4	4	4	4	4	3	2	2	4	2	4	2	4	3	4	3	3	3	4	4	4	4	4	4	4	4	4	4	3	3	3	3	3	3	3	3
4	18	0	0	0	2	4	4	3	2	4	4	2	2	4	2	3	4	4	2	2	2	4	2	4	2	4	2	4	4	5	5	5	5	5	5	5	5	6	5	6	5	1	1	1	1	2	1	1	1
4	23	0	0	0	2	3	3	1	1	2	2	2	2	4	2	2	3	2	2	2	2	3	2	3	2	3	2	2	3	3	3	3	3	3	3	3	3	3	3	3	3	3	3	3	3	3	3	3	3
4	22	0	0	0	2	4	4	2	3	4	4	3	2	4	2	4	4	3	3	3	3	3	2	3	2	4	2	2	4	4	4	4	4	4	4	4	4	4	4	4	4	3	3	3	3	3	3	3	3
4	20	0	0	0	2	4	4	3	4	4	4	4	4	4	4	4	4	4	4	4	4	4	4	4	2	4	2	3	4	5	5	5	5	5	4	4	4	5	4	4	5	2	3	2	1	1	1	1	1
4	19	0	0	0	2	4	4	4	2	4	4	4	2	4	4	4	4	4	4	2	4	4	3	4	3	4	3	4	4	5	5	4	5	5	5	5	5	5	5	5	5	3	3	3	2	2	2	2	2
4	17	0	0	0	2	4	4	3	2	4	4	4	4	4	3	4	4	4	4	2	4	4	4	4	2	3	2	3	2	4	5	3	4	2	2	1	1	6	2	4	5	1	1	1	1	1	1	1	1
4	14	0	0	1	2	4	4	2	2	4	4	3	3	4	2	4	4	4	4	2	4	4	3	4	1	4	2	4	2	4	2	1	4	4	6	2	4	6	5	5	4	3	3	3	3	3	3	3	3
4	25	0	0	1	2	4	4	2	2	3	3	2	2	4	2	2	4	3	4	3	2	2	2	3	2	2	3	1	5	4	2	1	1	4	4	5	6	6	4	4	4	4	3	4	4	5	5	3	4
4	23	0	0	1	1	3	3	1	3	4	3	1	1	4	2	3	4	4	1	1	3	3	1	4	1	4	1	4	3	3	5	6	5	3	4	4	3	5	5	2	2	1	1	1	2	1	3	3	1
4	16	0	1	1	2	4	4	2	2	2	2	2	2	4	2	2	4	2	2	2	2	4	2	4	2	4	2	2	5	5	5	5	5	5	5	5	5	5	5	5	5	3	3	3	3	3	3	3	3
4	18	0	1	1	3	4	4	4	2	4	4	3	2	4	3	4	4	3	3	1	3	4	2	4	3	4	3	3	3	6	4	5	5	5	5	5	5	6	5	5	5	1	1	1	1	1	1	1	1
4	22	0	1	0	2	4	4	2	2	2	3	3	3	4	3	3	2	3	3	3	3	3	3	3	3	4	3	3	4	5	5	4	5	5	5	5	5	5	3	5	4	3	3	3	3	3	3	3	3
4	17	0	1	0	2	4	3	3	2	4	4	4	2	4	4	4	4	4	4	2	4	4	3	4	3	4	3	3	2	5	5	5	5	5	5	5	5	5	5	5	5	1	1	1	1	1	1	1	1
4	19	0	1	1	2	3	3	2	2	2	2	2	2	3	2	2	3	2	2	2	2	3	2	3	2	3	2	2	4	3	3	4	2	3	4	4	3	3	3	3	4	4	4	3	3	3	3	3	3
4	20	0	0	1	2	4	4	2	3	4	4	4	2	4	3	3	4	3	3	1	4	4	2	4	1	4	2	4	3	3	3	3	3	3	3	4	4	6	6	6	3	3	3	3	3	3	3	3	3
4	22	0	1	1	1	3	3	1	2	2	2	2	2	4	2	2	4	2	2	2	2	3	2	3	2	4	2	2	3	4	4	4	4	4	4	4	4	6	6	6	6	1	2	1	1	1	1	1	1
4	24	0	1	1	2	3	3	2	2	2	2	2	2	3	2	2	3	2	2	2	2	3	2	3	1	4	1	2	3	3	3	3	3	3	3	3	3	3	3	3	3	3	3	3	3	3	3	3	3
4	16	0	1	1	2	4	4	2	2	4	4	4	4	4	3	4	4	4	3	3	3	4	2	4	2	4	3	3	3	4	3	4	4	4	3	4	4	5	4	5	4	1	2	1	1	1	1	1	1
4	15	0	1	1	1	4	4	1	1	3	2	2	1	4	2	2	4	2	2	1	3	4	2	4	1	4	2	2	2	3	4	4	4	4	3	2	4	3	4	4	3	1	1	1	1	1	1	1	1
5	17	0	1	1	4	4	4	1	1	1	1	1	1	4	1	1	4	1	1	1	1	4	1	4	1	4	1	1	1	1	2	1	2	2	4	5	5	5	2	2	3	2	2	4	1	1	1	1	1
5	19	0	1	1	1	4	4	3	2	2	2	3	3	3	2	2	2	2	2	3	3	3	2	3	2	3	2	2	4	3	4	3	2	4	4	3	4	2	3	3	4	3	3	3	3	3	3	3	3
5	21	1	0	0	2	3	3	1	1	1	1	2	2	3	2	2	2	2	2	2	2	3	2	3	3	2	2	1	1	1	1	1	2	1	1	2	1	1	1	1	2	2	3	2	3	3	2	3	2
5	22	0	0	0	2	4	4	2	2	3	3	3	3	4	3	3	4	3	3	2	3	4	3	4	3	4	2	3	3	5	4	5	4	3	4	3	4	4	4	5	4	3	2	2	2	2	2	3	3
5	16	0	0	0	1	3	3	2	2	3	4	2	2	4	2	4	3	2	1	1	2	4	2	4	2	4	1	4	4	4	4	4	3	4	5	4	1	6	4	5	4	1	4	4	3	3	3	3	3
5	15	0	0	0	2	4	4	2	1	4	4	4	4	4	4	4	4	4	4	4	4	3	1	4	1	4	2	4	3	5	4	4	4	4	4	4	4	6	6	6	6	3	3	4	3	3	4	3	3
5	18	0	0	0	2	4	4	2	1	4	4	3	4	4	3	4	4	4	3	1	3	4	2	4	2	4	2	4	5	5	4	4	5	5	5	4	4	6	5	6	6	1	1	1	1	1	1	1	1
5	19	0	0	0	1	4	4	4	4	4	3	3	3	4	4	4	4	4	4	1	4	4	4	4	1	4	4	4	6	6	6	6	6	6	6	6	6	6	6	6	6	1	1	1	1	1	1	1	1
5	22	0	0	0	3	4	4	4	2	4	4	4	2	4	4	4	4	4	4	2	4	4	2	4	2	4	3	4	1	6	3	5	5	5	5	5	4	6	4	5	5	1	1	1	1	1	1	1	1
5	24	0	0	0	2	4	4	2	2	3	2	2	2	4	2	3	4	2	2	2	3	4	2	4	3	4	2	4	3	4	4	5	4	4	4	4	4	5	4	4	4	3	3	3	3	3	3	3	3
5	16	0	0	0	1	4	4	1	1	3	4	2	2	4	2	4	4	3	2	2	2	3	2	3	2	4	2	2	4	4	4	4	4	4	4	4	4	4	4	4	4	3	3	3	3	3	3	3	3
5	17	0	0	0	2	4	4	2	2	3	3	3	3	4	3	3	4	3	3	2	2	4	3	4	2	3	2	3	4	4	4	4	4	4	4	4	4	4	4	4	4	3	3	3	3	3	3	3	3
5	22	0	0	0	2	4	3	2	2	4	3	2	2	4	2	3	4	4	3	3	3	2	2	4	2	4	2	3	4	4	4	4	4	4	4	4	3	4	4	4	3	2	2	2	2	2	2	2	2
5	25	0	0	0	2	3	3	2	3	3	3	2	2	4	2	3	3	2	2	1	2	4	2	4	1	4	1	2	5	5	5	5	5	5	5	5	5	5	5	5	5	3	3	3	3	3	3	3	3
5	19	0	0	0	1	4	4	2	2	3	3	3	3	4	3	3	4	3	3	2	3	4	2	4	2	4	2	3	4	4	4	4	4	4	4	4	4	4	4	4	4	1	1	1	1	1	1	1	1
5	15	0	0	0	1	4	4	2	2	2	2	2	2	3	2	2	3	2	2	2	2	3	2	4	2	4	2	2	4	5	4	4	4	5	5	4	5	6	4	4	5	1	4	3	1	1	1	1	1
5	14	0	0	0	2	4	4	2	2	2	2	2	2	3	2	2	3	2	2	2	2	3	2	3	2	3	1	2	2	4	4	3	3	3	3	4	4	4	4	4	4	3	3	3	3	3	3	3	3
5	16	0	0	0	2	1	4	2	2	3	3	2	3	4	2	4	4	3	2	2	2	4	2	4	2	4	2	3	4	4	4	4	4	4	4	5	4	5	4	4	4	2	1	1	1	1	1	1	1
5	20	0	0	0	2	4	4	2	1	3	3	3	2	4	2	2	4	2	2	2	2	4	2	4	2	4	2	2	4	4	5	3	5	3	4	5	5	6	5	4	6	1	1	1	1	1	1	1	1
5	24	0	0	0	2	3	3	2	2	2	2	2	2	4	2	2	3	2	2	2	2	3	2	3	2	4	2	2	2	2	2	2	2	2	2	2	2	2	2	2	2	3	3	3	3	2	3	3	3
5	22	0	0	1	2	4	4	2	3	3	3	3	3	4	2	2	3	2	3	3	2	4	2	4	2	4	3	3	4	5	4	5	5	5	5	5	5	5	3	4	5	2	4	2	1	1	1	1	1
5	18	1	0	0	2	2	3	4	3	2	2	2	2	3	2	2	3	2	2	2	2	2	2	1	3	1	3	1	6	3	4	4	2	1	3	4	4	3	1	1	1	5	4	2	1	4	1	4	5
5	21	0	1	1	2	4	4	3	2	2	2	2	2	4	2	2	4	2	2	2	3	3	3	4	3	4	2	3	3	2	2	2	2	2	3	3	3	3	3	3	2	3	4	3	3	3	3	3	3
5	19	0	1	0	2	4	4	4	3	4	4	4	4	4	4	4	4	4	4	4	4	4	3	4	3	3	2	4	5	6	5	6	4	5	5	5	6	6	6	5	5	3	1	1	1	1	1	1	1
5	23	0	1	1	1	4	4	2	3	3	3	3	3	4	3	3	4	3	2	2	3	4	2	4	2	4	1	3	4	4	4	4	4	4	4	4	4	4	4	4	4	2	2	2	2	2	3	2	2
5	16	0	1	1	2	4	4	2	4	3	3	2	2	4	2	3	4	3	1	2	2	3	2	3	2	3	2	2	3	3	3	3	4	3	3	3	3	3	3	3	3	3	3	3	3	3	3	3	3
5	15	0	0	1	2	4	4	3	2	3	3	3	2	4	3	3	4	3	3	1	3	4	2	4	2	4	2	2	3	4	4	4	4	4	4	4	4	4	4	4	4	3	3	3	3	3	3	3	3
5	24	0	1	1	2	4	4	4	1	4	4	4	2	4	4	4	4	4	3	2	4	4	1	3	2	4	3	3	3	4	4	3	4	4	5	4	5	5	5	5	4	3	2	1	1	1	1	1	1
5	21	0	1	1	2	3	3	2	2	2	2	2	2	3	2	2	3	2	2	2	2	3	2	3	2	3	2	2	4	4	4	4	4	4	4	4	4	4	4	4	4	3	3	3	3	3	3	3	3
5	17	0	1	1	2	4	4	2	4	3	3	3	2	4	2	2	4	3	3	2	3	4	2	4	2	4	2	2	3	2	5	3	3	4	3	4	4	5	4	4	5	1	1	1	1	1	1	1	1
5	22	0	1	1	2	3	3	2	3	2	3	2	2	3	2	2	3	2	3	2	2	3	2	3	3	3	2	2	2	2	2	5	3	4	4	4	5	3	2	3	2	3	4	2	3	3	4	4	4
5	18	0	1	0	2	2	2	2	3	4	3	3	3	1	3	3	2	4	4	4	4	3	3	1	2	1	3	2	1	1	2	2	3	1	3	2	4	5	5	5	4	5	3	3	4	4	3	2	3
5	21	0	1	1	2	4	4	3	2	4	4	4	2	4	3	4	4	4	4	2	4	3	3	4	3	4	3	4	3	4	4	4	4	4	3	4	3	6	2	4	4	1	1	1	1	1	1	1	1
5	23	1	0	1	2	3	4	2	2	2	2	2	2	4	2	2	3	2	2	2	2	3	2	3	2	3	2	2	5	2	2	2	2	2	2	2	2	2	2	2	2	3	3	3	3	3	3	3	3
5	24	1	1	0	3	3	2	2	3	3	3	3	2	2	4	3	3	2	2	3	3	2	2	3	3	3	2	2	3	2	2	3	3	4	3	4	3	3	3	3	4	3	4	4	2	3	4	4	2
5	18	1	1	1	4	4	4	4	4	3	1	4	4	4	4	4	4	4	4	1	4	4	1	4	1	4	4	4	3	4	2	2	3	4	4	4	4	4	4	4	4	3	3	3	3	3	3	3	3
5	15	1	1	1	2	1	1	2	2	2	4	4	3	1	3	4	1	3	3	2	4	1	3	1	2	1	1	1	1	1	4	1	2	1	1	1	1	6	2	3	3	3	3	3	3	3	3	3	3
5	17	1	0	1	2	3	3	2	2	2	2	2	2	3	3	3	3	2	3	2	2	2	3	3	2	3	2	2	3	4	2	3	3	3	3	4	3	3	4	2	3	3	3	2	3	3	2	4	2
5	19	1	1	1	4	4	4	4	4	4	4	4	4	4	4	4	4	4	4	4	4	4	4	4	4	4	4	4	1	6	6	6	6	6	1	4	4	6	4	4	6	1	1	3	1	1	1	1	1
5	20	1	1	1	2	3	2	2	3	3	3	3	3	3	3	2	4	3	2	3	2	2	3	3	3	3	2	2	3	3	2	2	1	2	2	4	2	1	2	2	2	3	4	2	2	2	4	5	4
5	21	1	1	1	4	1	4	4	4	1	4	4	3	1	4	4	1	4	4	4	4	1	4	2	4	1	4	4	6	6	6	6	6	6	6	6	6	6	6	6	6	1	1	1	1	1	1	1	1
5	24	1	1	0	2	3	4	3	2	4	4	4	2	4	3	4	3	3	3	3	4	4	2	4	2	4	3	4	4	4	4	1	6	6	3	6	6	6	6	6	1	3	1	1	1	1	1	1	1
5	14	1	1	1	2	3	4	2	2	2	2	2	2	3	2	2	3	2	2	2	2	3	2	3	2	3	2	2	4	3	3	4	4	4	4	4	4	4	3	3	3	3	3	3	3	3	3	3	3
5	15	1	1	1	2	3	3	3	3	3	3	3	3	4	3	3	3	3	3	2	3	3	3	4	1	4	3	3	3	5	2	5	5	5	2	5	5	5	5	5	5	4	4	3	3	3	2	4	4
5	19	1	1	1	2	3	3	2	2	2	2	2	2	4	2	2	3	2	2	1	2	3	2	4	1	4	2	2	4	4	4	4	4	5	4	4	4	6	4	4	5	3	3	3	3	3	3	3	3
5	17	1	1	1	2	3	3	2	2	2	2	2	2	3	2	2	3	2	2	2	2	3	2	3	2	3	2	2	3	3	3	3	3	3	3	3	3	3	3	3	3	2	2	2	2	2	2	2	2
5	20	1	0	1	3	3	3	3	3	3	3	3	3	2	3	3	2	3	3	3	3	2	3	2	3	2	3	3	4	4	4	4	4	4	4	4	4	4	4	4	4	2	4	2	2	2	2	3	3
6	22	1	1	1	2	4	4	2	2	2	2	2	3	3	2	3	3	2	1	1	3	3	1	4	1	4	2	3	4	4	4	4	4	4	4	4	4	4	4	4	5	4	3	4	3	2	3	2	4
6	25	1	1	1	2	4	4	3	1	4	3	3	2	4	3	3	3	3	3	2	3	4	3	4	2	4	3	3	3	5	5	3	5	5	5	3	1	6	4	6	5	3	3	3	3	3	3	3	3
6	24	1	0	1	2	4	4	2	2	3	3	3	2	4	2	3	4	3	2	2	3	3	2	4	2	4	2	2	4	4	4	4	4	4	3	4	4	4	4	4	4	2	2	2	2	2	2	2	2
6	14	1	1	1	3	4	4	3	3	3	3	2	2	4	1	1	4	1	2	1	1	4	1	4	1	4	1	1	1	1	1	5	5	1	1	1	1	1	1	1	1	1	2	2	1	2	1	1	1
6	16	1	1	1	1	3	3	3	2	3	3	3	3	4	3	3	4	3	3	1	3	4	3	4	1	4	3	3	4	4	4	4	4	4	4	4	4	4	4	5	4	3	3	3	3	3	3	3	3
6	18	1	1	1	1	4	4	2	1	2	2	2	2	4	2	2	3	2	2	2	2	3	2	3	2	3	2	2	2	2	2	2	2	1	1	2	3	2	3	3	3	2	2	2	2	2	2	2	2
6	20	1	1	1	2	3	4	3	3	3	3	3	2	2	3	3	2	3	3	3	3	2	2	4	3	2	3	3	2	1	2	4	4	4	4	4	4	4	4	4	4	4	4	4	1	4	1	2	3
6	25	1	0	1	1	3	3	1	2	1	1	4	2	4	4	1	3	1	2	1	3	4	1	3	1	3	2	1	4	3	1	5	6	4	3	3	3	3	4	5	3	3	3	3	3	3	3	2	4
6	22	1	1	1	2	3	3	2	2	3	3	2	2	4	3	3	3	2	2	2	2	3	2	4	2	4	1	3	3	4	3	4	4	4	4	4	4	2	4	4	3	2	4	3	3	3	3	3	3
6	21	1	1	1	2	3	3	3	3	3	3	3	3	2	3	3	2	3	3	3	3	2	3	2	4	2	2	3	5	5	5	4	4	4	4	4	4	4	6	5	6	2	2	2	2	2	2	2	2
6	25	1	1	1	2	3	3	2	2	2	2	2	2	3	2	3	3	3	3	2	2	4	2	3	2	3	2	3	4	4	4	4	4	4	4	4	4	4	4	4	4	3	3	3	3	3	3	3	3
6	23	1	1	1	2	3	3	3	3	4	2	2	2	4	3	4	4	3	3	2	3	4	2	4	2	4	3	3	4	3	4	4	4	4	4	3	4	4	4	4	4	2	1	1	1	1	1	1	1
6	19	1	1	1	2	4	4	3	3	3	3	3	3	4	3	3	4	4	4	4	4	4	2	4	3	4	3	4	4	4	4	4	4	4	4	4	4	6	4	4	6	1	1	1	1	1	2	1	2
6	16	1	1	1	2	3	3	2	2	3	2	3	2	4	3	2	4	2	2	1	3	4	2	4	1	4	2	2	3	3	3	4	3	3	3	3	4	5	3	3	4	3	3	3	3	3	3	3	3
6	17	1	1	1	1	2	3	2	2	2	2	3	2	4	2	2	3	2	2	2	2	3	2	3	2	3	2	2	2	3	3	4	4	3	4	3	4	3	3	4	3	2	3	3	3	4	4	3	2
6	20	1	1	1	2	4	4	3	3	3	3	3	2	4	3	4	3	4	4	2	4	3	3	4	2	4	4	3	5	5	5	5	5	5	2	4	4	6	5	5	5	2	2	2	2	2	2	2	2
6	23	1	1	1	2	4	4	2	2	3	3	3	3	2	3	3	2	3	3	3	3	2	3	2	3	2	3	3	3	3	3	3	3	3	3	3	3	3	3	3	3	4	2	3	2	3	3	3	3
6	21	1	1	1	1	2	4	2	4	3	2	2	3	4	2	2	4	1	2	2	2	3	3	3	1	4	2	2	5	4	5	4	3	5	4	3	4	4	4	4	4	3	3	3	3	3	3	3	3
6	22	1	1	0	2	2	4	2	4	4	3	2	2	4	3	2	3	3	3	3	4	1	3	2	3	4	3	2	5	3	6	3	5	6	6	4	5	6	6	6	4	3	4	3	4	3	4	3	3
6	24	1	0	1	2	4	4	3	2	4	4	3	3	4	3	4	4	3	3	2	4	4	2	4	2	4	2	4	4	4	6	5	5	5	4	4	4	6	4	4	4	2	2	2	2	2	2	4	2
6	21	1	0	1	2	3	4	4	3	4	4	4	2	4	4	4	4	4	4	2	4	4	4	4	4	4	3	4	5	6	5	6	5	6	6	6	5	6	5	5	5	1	1	1	1	1	1	1	1
6	15	1	0	1	2	3	3	3	4	3	1	3	1	3	4	3	2	3	3	3	3	2	3	1	4	4	2	2	2	4	4	3	4	4	2	3	4	1	2	2	5	4	5	5	4	3	4	1	2
6	18	1	0	0	2	3	4	2	3	3	4	2	3	4	2	3	4	3	2	3	3	4	2	4	3	4	2	2	3	3	3	3	3	3	3	3	3	3	3	3	3	3	3	3	3	3	3	3	3
6	21	1	0	1	2	3	4	2	2	3	3	2	2	4	2	2	3	2	3	2	2	3	2	3	1	4	1	1	3	2	4	2	1	1	1	3	5	4	4	3	4	2	2	2	2	3	2	4	3
6	24	1	0	1	2	2	4	2	2	3	3	3	3	4	3	3	3	3	3	3	3	3	2	4	2	4	2	2	4	4	4	4	4	4	4	3	4	3	2	3	3	4	3	3	3	3	3	3	3
6	16	1	0	1	2	3	4	2	3	4	4	2	3	4	2	4	4	4	4	1	4	4	2	4	2	4	3	3	3	3	4	3	4	5	5	5	5	6	5	5	5	1	1	1	1	1	1	1	1
6	19	1	0	1	2	3	4	3	2	4	4	3	4	4	4	4	4	4	3	2	4	1	3	3	3	4	4	4	4	5	4	4	4	4	4	4	4	4	4	4	4	1	1	1	1	1	1	1	1
6	18	1	0	0	1	3	3	2	2	3	3	2	2	4	2	2	3	2	1	1	3	3	2	4	2	4	2	2	4	4	4	4	4	4	4	4	4	5	5	4	4	4	4	4	4	4	4	4	4
6	20	1	1	0	2	4	4	3	1	3	3	3	1	4	3	3	4	3	3	1	3	4	1	4	1	4	1	2	4	3	5	4	5	4	1	2	5	5	4	4	4	3	2	2	1	1	1	1	1
6	21	1	1	0	2	2	4	3	2	2	2	2	3	4	2	2	4	2	2	2	4	3	2	4	2	4	1	2	2	4	4	3	5	3	3	5	4	6	3	3	3	3	3	3	3	2	2	3	3
6	22	1	1	0	2	4	4	3	1	3	3	3	3	4	3	2	4	3	3	2	4	4	3	4	2	4	3	3	3	5	5	5	5	4	3	4	4	5	3	5	5	3	3	4	2	2	2	3	2
6	23	1	1	0	3	4	4	4	4	4	4	4	4	4	4	4	4	4	4	4	4	4	4	4	4	4	4	4	4	6	6	6	6	6	6	6	6	6	6	6	6	3	2	4	2	2	1	1	1
6	17	1	1	0	2	4	4	3	2	3	3	3	2	4	3	3	4	3	3	2	3	4	3	4	1	4	3	3	4	4	4	4	4	4	4	4	4	6	4	4	4	2	3	2	2	2	2	3	2
6	16	1	1	0	2	3	4	2	2	3	3	2	2	4	2	4	4	3	2	1	4	4	1	3	1	4	2	3	4	4	4	2	5	5	4	2	4	5	4	5	5	2	2	4	2	1	5	2	2
6	18	1	1	0	2	3	3	2	2	2	2	2	2	3	2	2	3	2	2	2	2	3	2	4	1	3	1	2	1	2	2	2	2	2	2	2	2	1	1	1	1	4	3	3	3	3	3	4	3
6	23	1	1	0	2	2	3	3	1	2	3	3	1	3	3	3	3	2	3	1	3	3	3	3	2	3	2	2	3	5	6	2	6	6	3	4	4	6	4	6	6	4	5	3	3	3	3	3	4
6	22	1	1	0	3	3	3	2	2	2	3	3	3	4	3	3	3	3	3	1	3	3	2	3	1	4	2	3	4	4	5	4	4	5	4	3	4	5	4	4	4	3	2	2	2	2	1	3	3
6	20	1	1	0	1	4	4	3	2	3	3	3	3	4	3	3	3	3	3	2	4	3	2	4	2	4	2	3	3	4	4	2	2	2	2	2	2	6	4	2	6	3	4	2	2	2	3	3	3
6	19	1	1	0	2	4	4	2	1	4	4	3	2	4	3	4	4	3	3	1	4	4	2	4	1	4	2	2	1	3	2	3	3	4	4	3	3	6	3	4	3	1	1	1	1	1	1	1	1
6	17	1	1	1	2	4	4	2	1	4	4	4	2	4	3	3	4	3	2	1	3	3	2	4	1	4	1	3	4	6	5	2	5	5	1	4	3	5	5	3	5	1	1	1	1	1	1	1	1
6	14	1	0	1	1	3	4	3	2	3	3	3	3	4	3	3	3	3	3	3	3	4	3	4	2	4	3	3	4	4	4	4	4	4	4	4	4	6	4	4	5	3	3	3	3	2	2	3	4
6	25	1	1	1	2	2	2	3	3	3	3	2	3	4	2	2	3	3	2	2	2	3	2	3	3	3	2	3	4	4	4	3	4	3	4	4	3	4	3	3	4	3	3	3	3	3	3	3	3
6	23	1	1	1	2	4	4	3	2	4	4	4	2	4	3	3	4	3	3	3	3	4	2	4	2	4	3	3	2	5	5	5	5	5	2	3	5	6	5	5	6	2	3	3	1	3	3	1	3
6	16	1	1	1	1	3	4	2	2	4	4	3	2	4	3	4	4	4	3	1	3	4	2	4	2	4	2	4	5	4	4	3	5	4	3	4	2	6	3	3	3	1	3	2	2	3	2	3	2
6	18	1	1	1	2	3	3	3	2	3	3	3	3	4	3	3	3	2	4	2	3	3	2	4	2	4	2	2	3	2	4	2	2	2	2	4	5	5	5	5	4	3	4	3	3	4	4	4	4
7	22	1	1	1	3	4	4	4	2	4	4	4	2	4	4	4	4	4	4	1	4	4	3	4	2	4	3	4	5	5	4	5	4	4	4	5	4	6	6	4	5	1	1	1	1	1	1	1	1
7	17	1	1	1	2	4	4	2	1	3	3	2	1	4	2	3	4	3	3	1	3	4	1	4	1	4	2	3	1	4	6	3	4	3	4	3	4	6	4	6	4	3	3	2	2	3	2	3	3
7	19	1	1	1	2	3	3	3	2	3	3	3	3	4	3	3	4	3	3	3	3	3	2	4	2	4	2	3	4	4	4	4	5	5	4	4	4	5	4	4	4	3	2	3	2	2	2	2	2
7	20	1	0	1	1	3	4	2	2	3	3	2	2	4	1	2	4	2	2	1	2	4	1	4	1	4	1	2	3	3	4	3	3	3	3	3	4	3	4	3	4	3	2	2	3	2	2	3	2
7	22	1	1	1	2	4	4	4	3	4	4	4	3	4	3	3	4	3	3	3	3	4	3	4	3	4	3	3	3	4	4	3	3	4	4	4	4	6	5	4	5	3	3	3	3	3	3	3	3
7	24	1	1	1	2	3	3	2	2	3	3	1	2	4	1	2	3	2	1	1	2	3	1	4	1	3	1	3	1	4	3	3	3	4	3	4	5	4	3	4	4	3	3	3	3	3	3	4	3
7	16	1	1	1	2	3	3	2	2	2	2	2	2	3	2	2	3	2	2	2	2	3	2	3	2	3	2	2	3	3	3	3	3	3	2	5	3	4	4	3	3	3	3	3	3	3	3	3	3
7	15	1	0	0	2	3	4	2	2	3	3	2	2	3	2	2	3	2	2	2	3	3	1	2	2	4	2	3	4	4	4	2	3	4	3	3	3	6	4	4	5	4	3	3	3	2	2	2	3
7	17	1	1	1	2	4	4	3	2	4	4	3	2	4	4	4	4	4	4	1	4	4	3	4	3	4	2	4	2	4	4	4	5	5	4	4	4	4	3	5	5	2	3	2	2	4	2	3	3
7	19	1	0	1	1	4	4	3	2	3	3	4	3	4	4	3	4	2	3	1	3	3	3	4	1	4	2	2	5	4	4	2	2	3	3	3	4	4	3	3	2	3	2	3	2	2	1	2	1
7	21	1	0	1	2	4	4	3	4	4	4	4	3	4	3	4	4	3	4	2	3	4	2	4	1	4	2	3	5	5	4	3	3	3	3	3	4	5	4	4	4	2	3	3	3	3	3	3	3
7	22	0	1	1	2	4	4	3	2	3	3	4	2	4	4	3	4	2	3	1	4	3	2	3	2	4	3	3	3	5	6	6	6	6	5	5	4	6	5	5	6	1	2	4	1	4	2	1	1
7	16	1	1	1	2	3	3	3	3	4	3	3	4	4	3	3	4	3	3	3	4	3	3	3	2	4	1	4	3	4	3	3	3	2	3	3	4	5	4	3	4	3	3	3	1	3	3	4	4
7	15	1	1	1	2	3	4	2	2	2	2	2	2	4	2	2	3	3	2	3	3	3	2	3	2	3	2	2	1	5	6	6	4	4	4	4	3	4	4	4	4	3	3	3	3	3	3	3	3
7	18	1	1	1	2	3	4	3	3	4	4	4	4	4	4	4	3	3	4	2	4	4	2	4	2	3	2	4	4	6	6	4	5	6	5	4	4	4	4	4	5	1	2	1	1	1	1	1	1
7	19	1	1	1	2	3	4	2	1	3	3	2	2	4	3	3	4	3	3	2	3	3	2	4	2	3	2	3	3	5	2	3	5	5	5	2	2	6	5	5	6	5	2	3	3	3	2	4	2
7	22	1	1	1	1	4	3	2	2	3	3	3	3	4	3	3	4	3	2	2	3	3	2	4	2	4	2	3	5	4	5	4	4	4	4	4	5	4	4	4	4	3	3	3	2	2	3	3	3
7	24	1	1	1	1	4	3	2	3	4	4	2	3	4	2	3	4	3	2	3	2	4	1	4	2	4	1	3	2	4	2	3	1	2	3	1	2	1	3	2	4	1	2	1	2	2	1	2	1
8	16	1	1	1	2	3	4	3	2	2	3	3	1	4	3	3	3	2	2	2	2	3	3	4	1	4	2	2	5	3	3	1	3	2	3	3	4	6	3	3	3	3	2	2	2	2	2	2	3
8	17	1	1	1	2	3	3	2	2	2	2	2	2	4	2	2	3	2	2	2	2	3	2	3	2	3	2	2	4	3	4	4	3	4	3	3	4	3	4	4	4	3	2	3	2	3	3	3	3
8	22	1	0	1	1	3	3	1	1	2	2	2	1	4	3	2	3	1	1	2	3	2	2	4	1	4	1	3	3	4	4	4	3	3	4	3	3	4	2	3	4	3	3	3	2	3	3	2	2
8	25	0	1	1	2	3	4	2	2	3	3	3	2	4	4	4	4	3	2	2	3	4	2	4	2	4	2	4	4	6	3	3	4	4	5	5	5	5	3	4	4	2	2	1	1	1	1	1	1
8	19	1	1	1	2	4	4	3	4	4	4	3	4	4	4	4	4	4	3	4	4	4	2	4	2	4	2	4	5	5	5	5	5	5	4	5	5	6	5	5	5	1	1	1	1	1	1	3	1
8	15	1	1	1	1	1	3	2	2	3	4	2	2	4	2	2	3	3	2	1	2	3	1	4	1	4	1	2	4	3	1	1	3	3	3	4	4	3	1	3	3	1	1	2	1	1	2	3	3
8	14	1	1	1	1	4	4	2	3	4	2	3	3	4	2	3	3	4	1	2	3	3	1	4	2	4	1	3	4	5	3	3	5	4	4	3	4	6	4	5	4	2	4	3	3	2	2	2	3
8	16	1	1	1	3	3	3	3	2	3	3	3	3	4	2	3	3	3	2	2	2	3	3	3	1	4	2	3	4	4	4	4	4	4	4	4	4	4	4	4	4	3	3	3	3	3	3	3	3
8	20	1	1	1	1	4	4	2	2	4	4	4	2	4	4	3	4	3	2	1	4	4	2	4	1	4	2	4	5	5	5	5	5	3	5	3	5	4	2	5	5	3	2	1	2	1	1	1	2
8	24	1	1	0	1	4	4	2	1	3	3	2	3	4	2	2	3	2	3	3	3	3	3	3	3	3	2	2	3	4	4	4	4	4	4	4	4	4	4	4	4	3	3	3	3	3	3	3	3
8	22	1	0	0	2	4	4	3	3	3	3	3	3	2	3	4	4	4	4	4	4	4	4	3	2	4	4	4	4	4	4	4	4	4	4	4	4	4	4	4	4	3	3	3	3	3	3	3	1
8	18	1	0	1	2	3	3	2	2	2	2	2	2	3	2	2	3	2	2	2	2	3	2	3	2	3	1	2	5	5	4	4	4	3	4	3	3	3	3	3	3	3	3	3	3	3	3	3	3
8	21	1	1	1	2	3	3	4	2	3	3	4	3	4	4	4	4	3	4	4	4	3	3	4	2	4	3	3	2	4	5	4	5	5	4	3	4	3	5	5	2	1	2	2	2	2	3	2	2
8	19	0	1	1	2	3	3	2	3	4	4	2	2	3	2	3	3	3	3	2	3	3	2	3	1	4	2	2	2	2	5	2	2	2	3	2	4	6	6	6	6	1	1	3	3	3	3	3	3
8	23	0	1	1	2	4	4	4	3	3	3	3	4	4	4	4	4	4	4	4	4	4	4	4	2	4	2	3	3	3	5	5	6	6	3	3	3	6	3	6	6	1	1	1	1	1	1	1	1
8	16	1	1	1	2	3	3	2	2	4	4	2	3	4	2	4	2	4	3	3	2	3	2	4	3	4	1	4	5	1	5	4	2	3	3	3	4	6	5	3	2	3	3	1	1	1	1	1	1
8	15	0	0	1	2	3	4	3	2	3	4	4	2	4	4	4	4	4	3	2	3	4	2	4	2	4	2	3	4	4	4	3	4	4	4	4	4	6	4	4	4	3	3	3	3	3	3	3	3
8	24	0	0	1	2	4	4	2	1	3	3	2	2	4	2	3	4	3	2	2	3	4	2	4	2	4	2	3	4	4	4	4	3	4	4	4	4	6	4	4	4	3	3	3	3	3	3	3	3
8	21	0	1	1	2	4	4	4	2	4	4	4	2	4	2	4	4	4	3	1	3	4	3	4	3	4	3	3	5	5	5	5	5	5	5	5	5	5	5	5	5	3	3	3	3	3	3	3	3
8	17	0	1	1	2	4	4	4	2	4	4	4	2	4	4	4	4	4	4	3	4	4	3	4	3	4	4	4	4	4	3	3	3	4	5	3	4	6	6	6	6	1	1	1	1	1	1	1	1
8	22	0	1	1	2	4	3	3	2	3	3	3	3	4	3	3	4	2	3	2	3	3	2	4	3	4	3	3	5	1	5	4	4	4	4	4	4	6	4	4	4	3	3	3	3	3	3	3	2
8	18	0	1	1	2	4	4	3	2	4	3	4	1	4	4	4	4	4	4	1	4	4	4	4	2	4	3	4	4	3	3	4	1	1	4	1	1	3	3	1	6	3	3	3	3	3	3	3	3
8	21	0	1	0	2	4	4	2	1	3	3	2	2	4	2	4	4	2	2	1	2	4	2	4	1	4	2	3	4	3	5	3	4	3	3	4	5	6	6	5	4	3	1	1	2	2	1	2	3
8	23	0	1	1	1	4	4	2	2	4	4	4	4	4	4	4	4	4	4	1	3	4	3	4	2	4	2	3	3	2	3	2	3	3	1	2	3	6	2	5	5	3	2	3	2	3	3	4	3
8	24	0	1	1	2	4	4	4	3	4	4	4	4	4	4	4	4	4	4	3	4	4	4	4	2	4	2	4	3	3	5	3	4	2	3	4	4	6	6	6	6	3	3	1	2	4	2	2	3
8	18	0	0	1	3	4	4	4	2	4	4	4	2	4	4	4	4	4	4	1	4	4	3	4	2	4	3	4	3	4	4	4	4	5	2	5	4	6	5	3	4	1	1	1	1	1	1	1	1
8	15	0	1	1	2	4	4	3	4	4	4	4	4	4	3	4	4	4	4	1	4	4	3	4	3	4	3	3	4	4	4	4	1	3	4	4	4	4	4	4	4	3	3	3	3	3	3	3	3
8	17	0	1	1	2	4	4	3	2	4	4	4	2	4	4	4	4	4	4	2	4	4	3	4	3	4	3	4	4	5	6	4	3	4	4	4	4	6	4	4	5	3	1	2	1	1	1	1	1
8	19	0	1	1	2	3	4	4	3	4	4	4	4	1	4	4	4	4	4	3	4	4	4	4	4	4	2	4	4	4	4	4	4	6	4	6	6	6	5	5	5	1	1	1	1	1	1	1	1
8	20	0	1	1	2	4	3	2	2	3	3	2	2	4	3	3	4	3	3	2	3	3	2	4	2	4	2	3	3	5	4	3	5	4	4	4	4	6	4	5	4	3	3	2	2	2	2	2	2
8	21	0	0	1	2	4	4	4	4	4	4	4	3	4	4	4	4	4	4	3	4	4	4	4	2	4	3	4	4	5	5	5	4	5	5	5	4	6	6	5	6	3	3	2	2	1	1	1	1
9	24	0	0	1	2	4	4	4	3	4	4	4	4	4	4	4	4	4	3	3	4	4	3	4	3	4	3	4	3	5	5	5	5	5	5	5	5	5	5	5	5	1	1	1	1	1	1	1	1
9	14	0	1	1	2	4	4	3	2	4	4	3	3	4	3	4	4	3	3	3	4	4	2	4	4	4	2	4	3	4	4	3	3	3	3	3	4	5	4	3	4	3	4	3	3	2	3	3	4
9	15	0	1	1	3	4	4	4	2	4	4	3	2	4	4	4	4	4	4	2	4	4	2	4	2	4	2	4	3	5	5	4	5	4	3	5	5	4	4	5	5	1	1	1	1	1	1	1	1
9	19	0	1	1	2	4	4	3	3	4	4	4	4	4	4	4	1	4	4	1	3	3	2	4	2	4	3	4	1	2	6	3	1	1	1	1	4	6	6	6	6	1	1	1	1	1	1	1	1
9	17	0	0	0	2	4	4	3	3	3	3	3	3	4	3	4	4	4	3	3	4	4	3	4	2	4	2	2	4	4	5	4	4	4	4	3	4	6	5	4	4	1	1	1	1	1	1	1	1
9	20	0	0	0	2	3	3	4	3	4	4	4	4	4	4	4	4	4	3	2	4	3	2	4	3	4	2	3	5	5	5	5	5	5	2	6	5	6	4	5	5	2	3	2	2	2	2	2	2
9	22	0	0	0	3	4	3	2	2	2	3	3	1	4	3	4	4	2	2	1	4	4	1	4	1	4	2	2	2	3	4	2	6	5	4	4	3	5	5	6	5	1	1	1	1	3	1	1	1
9	25	0	0	0	2	4	4	4	1	4	4	4	1	4	4	3	2	3	4	1	4	3	2	4	1	4	4	4	5	6	3	6	6	6	3	2	2	5	4	5	4	1	1	1	1	1	1	1	1
9	24	0	0	0	2	4	4	3	3	3	3	3	3	4	3	3	4	3	3	1	4	4	2	4	2	4	2	3	4	5	3	4	5	5	5	5	4	6	4	4	5	2	3	2	1	1	2	1	1
9	14	0	0	0	2	4	4	4	2	4	4	4	4	4	4	4	4	4	4	2	4	4	4	4	2	4	3	4	3	5	5	5	5	5	3	4	4	5	3	5	5	1	2	1	1	1	1	2	2
9	16	0	0	0	2	3	4	3	3	4	4	3	3	4	3	4	4	3	2	3	3	4	2	4	2	4	2	3	3	5	5	5	5	5	4	5	5	6	5	5	5	2	2	1	1	1	2	2	1
9	18	0	0	0	1	3	3	2	4	3	3	2	3	4	2	3	3	3	2	1	3	3	2	4	1	4	1	3	3	3	3	3	5	4	5	5	5	6	3	5	5	2	4	2	2	2	2	3	3
9	20	0	0	0	2	3	4	3	2	4	4	4	3	4	3	4	4	4	4	2	3	4	2	4	2	4	2	4	3	4	3	4	4	4	4	3	5	5	4	5	3	2	2	3	2	2	3	2	2
9	25	1	0	0	1	4	4	2	2	4	4	3	2	4	4	4	4	4	4	2	4	4	2	4	2	4	2	4	5	4	4	4	6	6	3	4	4	6	4	4	5	2	2	1	1	2	3	3	3
9	22	0	0	0	2	4	4	4	4	4	4	4	4	4	4	4	4	4	4	3	4	4	4	4	3	4	3	4	5	5	6	6	5	6	4	5	6	6	6	6	6	1	1	1	1	1	1	1	1
9	21	0	0	0	2	4	4	4	2	4	4	4	2	4	3	4	4	3	3	1	3	3	2	4	1	4	2	3	3	3	3	3	3	3	3	4	3	4	3	4	4	1	3	1	1	1	1	1	1
9	25	0	0	0	3	4	4	4	3	4	4	4	4	4	4	4	4	4	4	2	4	4	2	4	4	4	4	4	5	6	6	5	4	4	4	4	5	6	4	5	4	1	2	1	1	1	2	1	1
9	23	1	1	1	2	3	4	2	2	2	3	3	3	4	3	2	2	2	2	2	2	3	2	3	2	3	2	2	3	3	3	3	4	4	4	4	4	2	2	4	2	3	3	3	3	3	3	3	3
9	19	1	1	1	2	3	3	2	2	1	3	3	3	4	2	1	1	2	1	1	3	2	3	3	2	3	2	2	2	2	2	3	2	2	3	4	2	3	3	3	3	2	2	3	2	4	4	5	3
9	16	1	0	0	2	3	4	4	2	3	2	4	3	4	3	3	3	2	2	2	2	1	3	4	2	3	2	3	5	5	4	3	4	4	4	4	4	4	4	4	4	2	3	3	3	3	3	3	3
9	17	1	1	1	2	4	4	2	2	3	3	3	3	4	3	2	3	2	2	2	3	4	3	4	2	4	3	2	5	5	5	5	5	5	5	3	5	5	5	5	5	4	4	4	2	2	2	2	2
9	20	1	0	0	2	3	4	2	2	3	3	2	2	4	2	3	3	2	2	2	3	3	2	3	2	3	2	2	2	5	4	4	4	4	4	4	4	4	4	4	4	4	4	4	2	3	2	3	4
9	23	0	0	0	2	4	4	2	3	2	2	3	2	4	2	3	4	2	2	2	3	3	2	3	2	4	2	3	4	1	5	2	1	2	2	2	5	5	2	2	2	2	4	2	4	3	2	3	4
9	21	1	0	0	4	3	3	2	3	2	3	3	2	4	2	2	2	3	2	3	3	3	3	4	1	4	3	3	4	2	2	2	2	3	3	3	3	4	6	4	3	5	5	4	1	3	3	5	5
10	22	1	0	0	2	3	3	2	2	3	3	2	3	2	3	3	3	3	2	2	3	3	2	3	2	3	2	3	4	4	4	4	4	4	4	4	4	4	4	4	4	3	3	4	3	4	3	4	4
10	24	1	0	0	2	3	4	2	2	3	3	3	3	4	3	3	4	3	3	3	3	4	3	4	3	4	3	3	3	4	3	2	2	4	2	3	3	5	4	3	4	3	2	2	2	2	2	2	2
10	21	1	0	0	2	4	4	3	2	4	4	4	4	4	4	4	4	4	4	4	4	4	4	4	2	4	3	4	2	6	5	5	6	6	6	5	3	6	6	6	6	3	2	2	1	3	2	2	3
10	15	1	0	0	2	3	4	3	3	3	3	3	3	4	3	3	4	3	3	2	3	4	2	4	2	4	2	3	3	4	4	4	5	5	5	5	5	6	3	4	5	3	2	3	2	2	3	2	3
10	18	1	0	0	3	4	4	2	2	3	3	4	4	4	3	3	4	3	4	3	3	4	3	1	3	2	4	3	3	5	6	5	4	5	4	4	5	6	5	4	4	1	1	3	2	4	3	3	2
10	21	1	0	0	2	4	4	2	4	4	4	3	2	4	3	4	3	4	3	2	3	4	3	4	2	4	2	4	4	6	6	5	5	5	5	5	5	6	4	5	4	3	3	2	1	1	2	1	3
10	24	1	0	0	1	4	4	2	1	4	4	3	2	4	4	4	4	3	2	4	4	3	2	4	2	4	1	3	2	2	2	4	2	2	2	4	4	4	5	5	6	4	3	4	3	4	2	4	4
10	16	1	0	0	1	4	4	2	2	3	3	3	2	4	3	3	4	3	2	2	4	4	2	4	2	4	2	3	5	5	5	5	6	6	5	4	3	5	5	6	5	2	2	3	1	1	1	1	1
10	19	0	0	0	2	3	4	3	2	4	4	4	3	4	4	4	4	4	4	1	4	4	2	4	1	4	2	4	4	5	5	5	6	6	4	3	3	6	4	4	3	1	1	1	1	1	1	1	1
10	18	1	0	0	2	3	3	2	2	3	3	2	1	4	2	3	3	2	2	1	1	3	1	4	1	3	1	2	3	2	3	2	2	2	2	1	2	2	2	2	3	3	3	3	3	3	3	4	4
10	20	1	0	0	2	3	4	3	2	3	2	3	2	4	3	3	4	2	3	2	3	4	3	4	2	4	2	3	3	4	4	4	4	5	4	4	5	5	5	5	5	4	3	4	2	4	2	4	3
10	21	1	0	0	2	3	3	2	1	3	3	2	1	4	2	2	3	2	2	1	3	3	1	3	1	4	1	2	3	3	3	3	4	3	3	4	4	5	4	4	4	4	4	4	3	3	3	3	3
10	22	1	1	0	2	3	3	3	1	3	3	3	2	3	2	3	3	2	3	1	3	3	3	3	2	3	2	3	5	5	5	5	6	6	4	6	6	6	6	5	5	5	5	2	3	3	5	3	3
10	23	1	0	1	2	3	3	3	2	4	4	4	2	4	3	4	3	2	2	1	4	3	3	4	2	3	2	4	3	2	1	1	4	2	1	1	1	6	3	2	1	1	3	3	3	1	3	4	5
10	17	1	0	0	1	4	4	4	4	4	4	4	4	4	3	3	4	4	4	4	4	4	2	3	1	4	3	2	3	3	3	3	3	3	3	4	4	4	4	4	4	3	3	3	3	3	3	3	3
10	16	1	1	1	2	3	3	2	2	2	2	3	2	4	3	2	2	2	2	2	3	3	2	3	2	3	2	2	4	3	4	3	3	3	3	3	3	3	3	3	3	4	3	4	4	4	4	4	4
10	18	1	1	1	1	3	3	2	2	2	2	2	3	4	2	2	4	2	2	2	2	3	2	4	2	3	2	2	4	4	3	3	4	3	4	3	4	3	4	3	4	3	2	3	2	3	3	2	2
10	23	1	1	1	2	3	3	2	2	2	2	3	3	4	3	2	3	2	3	1	3	3	3	4	1	4	2	2	4	4	4	4	3	4	3	4	3	4	3	4	3	3	3	3	3	3	3	3	3
10	22	1	1	1	2	3	3	2	3	3	3	3	3	2	3	3	2	3	3	2	2	3	2	3	2	3	2	2	4	5	6	4	5	4	4	5	5	4	5	5	4	2	2	2	3	3	3	3	3
10	20	1	1	1	2	4	4	2	3	4	4	4	3	4	4	4	4	4	3	1	4	3	3	4	2	4	2	4	2	5	4	6	6	5	2	2	4	4	2	5	6	2	4	3	3	4	1	4	1
10	19	1	0	1	2	3	3	3	1	3	3	3	3	4	3	3	4	3	3	3	4	3	3	4	2	4	2	3	3	4	4	5	5	5	5	5	5	4	5	5	5	2	3	3	3	2	2	4	2
10	17	1	1	1	1	3	4	2	2	3	2	3	2	4	2	3	4	2	2	1	4	4	2	4	1	4	2	2	4	4	4	3	4	4	3	3	4	6	3	4	3	2	1	3	1	2	2	2	2
10	14	1	1	1	2	3	3	3	3	3	3	3	2	4	3	3	3	3	2	2	4	4	3	4	3	4	2	3	4	5	5	4	4	4	3	3	4	6	5	3	4	2	1	1	1	2	4	4	2
10	25	1	1	1	2	3	4	2	2	4	3	2	3	4	2	3	4	2	3	3	3	4	1	4	1	4	2	2	3	3	2	4	4	5	2	6	4	4	2	5	5	4	3	2	2	2	2	2	2
10	23	1	1	1	2	3	4	4	3	4	4	3	3	4	3	4	4	3	3	3	4	2	3	4	1	4	2	3	5	5	5	5	5	5	5	5	5	5	5	5	5	4	1	2	2	2	2	2	2
10	16	1	1	0	2	4	3	3	3	4	3	3	4	3	4	4	3	4	4	4	3	4	4	3	2	4	2	3	5	6	6	6	6	6	6	5	5	6	6	5	4	2	5	1	2	3	3	3	5
10	18	1	1	1	2	4	3	3	2	3	3	4	3	4	4	3	4	3	4	2	4	4	4	4	3	4	4	3	2	5	5	5	5	5	5	5	5	5	5	6	5	2	2	2	1	1	1	2	1
10	22	1	0	0	2	3	4	2	2	3	3	2	2	4	2	2	3	2	1	1	2	3	1	4	1	3	1	2	3	1	3	4	3	3	3	3	4	4	3	3	4	3	2	3	3	2	2	3	3
10	17	1	0	0	1	3	3	3	2	2	2	3	2	4	3	3	2	3	3	3	3	3	3	3	2	3	2	2	3	3	3	2	2	2	2	3	2	3	3	1	4	4	2	4	3	2	1	3	2
10	19	1	0	0	2	3	4	2	1	4	4	4	1	4	4	4	3	4	4	4	4	4	2	4	2	3	2	2	2	2	2	2	2	2	2	3	4	5	4	4	4	3	3	3	3	3	3	3	3
10	20	1	0	0	1	3	4	2	2	4	4	4	2	4	4	4	4	4	2	2	4	3	2	4	2	4	2	3	1	1	4	2	4	5	2	2	3	6	4	4	4	3	2	2	3	2	3	4	3
10	22	1	0	0	2	3	4	4	3	4	4	3	4	4	4	4	3	4	3	2	4	4	4	3	2	4	2	3	3	3	3	4	5	4	3	2	4	5	4	5	4	4	4	3	2	3	3	4	4
11	24	1	0	0	2	4	4	2	2	3	2	3	2	4	4	3	3	3	3	2	4	4	2	4	2	4	2	3	4	5	4	5	5	5	2	5	4	5	4	5	5	1	2	1	1	3	2	2	2
11	16	1	0	0	2	4	3	4	3	4	4	3	3	4	4	3	3	3	3	2	4	4	3	4	3	4	2	3	3	2	3	2	4	3	4	3	3	6	3	4	3	2	3	4	1	2	3	4	3
11	15	1	0	0	2	3	4	3	2	2	3	3	2	4	3	3	4	3	3	1	3	4	2	4	1	4	2	3	3	4	5	4	5	5	4	5	5	5	5	5	5	3	3	4	2	2	2	2	2
11	17	1	0	0	2	3	3	2	2	3	3	3	2	4	3	3	3	3	3	2	3	4	2	4	2	4	2	3	4	5	5	3	4	4	4	5	5	6	5	5	4	1	4	1	1	1	2	2	3
11	19	1	0	0	1	3	3	2	2	3	3	3	2	4	3	3	3	3	2	2	3	4	2	4	2	4	1	4	1	5	5	4	6	5	1	5	4	6	6	6	6	4	4	3	3	4	4	3	4
11	21	1	0	0	2	4	3	2	2	3	3	2	2	4	2	3	3	2	4	2	2	4	2	4	2	4	2	3	6	3	3	2	2	3	3	1	3	5	4	4	5	3	2	1	2	3	4	1	1
11	22	1	0	0	1	3	3	2	3	2	2	3	3	4	3	2	3	2	1	1	3	1	1	1	4	3	1	1	3	4	1	3	3	3	3	3	3	5	1	2	1	1	3	1	1	1	1	1	1
11	16	1	0	0	1	2	4	2	2	3	3	4	3	4	4	3	4	3	3	1	4	4	2	4	2	4	2	3	4	4	4	4	5	6	4	5	6	6	5	5	5	3	4	3	2	2	1	3	1
11	15	1	0	0	2	4	4	2	2	3	3	3	3	4	3	3	4	3	3	2	3	4	2	4	2	4	3	3	4	4	4	4	5	4	3	3	4	4	4	4	4	3	3	3	3	2	3	3	3
11	18	1	0	0	2	3	3	2	1	2	2	2	2	4	2	3	3	3	2	1	3	3	2	4	1	4	2	3	4	4	5	4	4	4	4	3	4	4	3	4	3	3	3	2	2	1	4	3	3
11	19	1	0	0	2	3	4	3	3	3	3	2	3	4	3	3	4	3	2	2	4	4	3	4	1	4	2	3	2	5	2	3	5	5	4	5	3	5	5	5	6	2	2	1	1	1	1	4	3
11	22	1	0	0	2	4	4	3	2	3	3	4	3	4	3	3	3	3	3	3	4	4	3	3	2	4	2	2	1	4	5	4	4	4	3	3	4	3	6	3	5	1	1	1	1	1	1	1	1
11	24	1	0	0	2	3	4	2	2	3	3	2	1	4	2	2	3	1	1	1	2	4	1	4	1	4	1	2	3	2	4	2	4	4	2	4	4	1	5	4	4	1	1	1	1	3	4	3	4
11	16	1	0	1	2	3	3	1	2	2	3	3	2	4	3	2	4	2	2	2	3	3	2	4	2	4	1	2	4	4	4	4	4	3	4	4	3	3	4	4	4	4	1	2	2	2	4	4	2
11	17	1	0	1	2	2	3	3	2	4	3	4	3	4	3	4	4	4	3	4	3	1	2	4	3	4	3	4	5	4	4	5	3	5	4	4	5	4	3	3	5	3	3	2	3	2	3	5	2
11	22	1	1	1	2	3	3	3	2	3	3	3	4	4	2	3	4	3	3	2	4	3	2	4	3	4	3	2	4	1	6	5	6	6	5	6	5	6	4	6	6	2	2	1	1	1	2	1	1
11	25	1	0	1	1	4	4	2	1	3	3	3	3	4	3	2	4	3	2	1	3	3	2	4	1	4	1	2	5	4	5	1	6	1	1	1	4	1	1	2	1	4	4	4	3	2	5	3	3
11	19	1	1	1	1	2	3	1	2	2	2	1	2	4	2	2	3	1	2	1	2	3	3	4	1	4	2	2	4	2	2	4	2	2	3	2	2	3	1	3	5	4	3	4	2	2	3	5	5
11	15	0	1	1	2	4	4	2	2	4	4	3	2	4	2	4	4	4	3	2	4	4	2	4	2	4	2	4	4	3	5	3	5	4	5	3	5	6	4	4	5	2	3	2	2	1	2	1	1
11	14	1	1	1	2	3	3	3	2	2	2	2	2	3	2	2	3	2	2	2	2	3	2	3	2	3	2	2	2	2	2	2	2	2	2	2	2	2	2	2	2	3	2	2	2	3	3	2	2
11	16	0	1	1	2	4	4	2	2	3	3	3	3	4	3	3	4	3	3	2	3	4	3	4	2	4	3	3	5	5	5	5	5	5	4	5	5	5	5	5	5	1	1	1	1	1	1	1	1
11	20	1	1	1	2	4	4	2	3	3	3	3	2	4	2	2	4	2	3	2	2	3	2	4	1	4	2	2	4	4	4	4	4	4	4	4	4	4	4	4	4	3	3	3	2	2	2	2	2
11	24	0	1	1	2	3	3	2	1	3	3	3	2	4	3	3	3	3	3	1	2	4	2	4	1	4	2	2	2	3	4	3	4	4	4	4	4	3	4	4	4	3	3	3	3	3	3	3	3
11	22	1	1	1	2	3	3	2	2	2	2	2	2	3	2	2	3	2	2	2	2	3	2	2	2	4	2	2	4	5	5	5	5	5	5	5	5	5	5	5	5	3	3	2	5	3	4	2	3
11	18	1	0	0	2	3	4	3	2	3	4	4	3	4	4	4	4	4	3	2	4	4	3	4	3	4	3	1	2	6	5	5	5	5	2	4	5	6	5	5	5	4	3	2	1	1	3	1	2
11	21	0	1	1	2	4	3	2	1	2	2	2	2	4	2	2	3	2	2	1	2	3	2	3	2	4	2	2	2	4	3	3	3	3	3	5	4	5	3	4	4	2	1	1	1	1	1	1	1
11	19	0	1	1	2	4	4	2	1	3	4	2	2	3	2	3	4	4	3	1	2	2	1	4	2	4	2	3	2	3	3	3	3	2	2	1	3	2	2	3	2	1	4	3	3	3	3	3	3
11	23	1	1	1	1	3	4	1	1	2	3	3	3	4	3	3	4	2	2	2	3	3	2	3	2	4	1	3	3	4	4	4	3	3	3	5	4	5	5	3	5	3	2	2	3	4	3	2	2
11	16	1	0	0	1	3	2	4	3	2	3	3	4	2	3	3	4	4	3	2	3	3	2	2	3	1	4	3	4	2	2	2	2	2	3	3	2	2	2	2	2	3	3	2	1	2	2	3	2
11	15	0	1	1	2	4	4	1	1	4	4	2	3	4	2	4	4	4	4	1	1	4	1	4	2	4	2	2	6	6	6	6	6	6	6	6	6	6	6	6	6	1	1	1	1	1	1	1	1
11	24	0	1	1	2	4	4	2	3	2	2	2	2	4	2	3	3	3	3	2	3	3	2	3	3	4	2	2	4	2	2	1	2	1	1	4	3	4	4	4	4	2	2	2	2	2	2	2	2
11	21	0	1	1	3	4	4	4	4	4	4	4	4	4	4	4	4	4	4	1	3	3	2	4	1	4	4	3	5	6	6	6	6	6	3	3	6	6	5	5	6	1	1	1	1	1	1	1	1
11	17	0	1	1	2	4	4	2	2	3	3	3	2	4	3	4	4	3	2	2	3	4	2	4	2	4	2	4	4	2	4	3	4	4	4	4	4	4	4	5	5	3	3	2	2	2	2	1	3
11	22	0	1	1	2	4	4	4	4	4	4	4	4	4	4	4	4	4	4	2	4	4	3	4	3	4	2	4	4	4	4	4	4	4	4	4	4	5	5	4	4	2	2	2	2	2	2	2	2
11	18	0	1	1	1	3	4	4	3	4	4	4	4	4	4	4	3	4	4	4	4	4	4	4	3	4	4	4	3	5	5	4	2	5	4	4	5	6	6	5	5	1	3	1	1	3	3	2	3
12	21	0	1	1	2	3	4	2	3	3	3	3	3	4	3	3	4	3	3	2	3	3	2	4	2	4	2	3	5	2	2	2	1	2	4	4	5	6	6	5	4	3	2	1	1	4	3	5	4
12	23	0	1	1	2	4	4	4	2	4	4	4	4	4	4	4	4	3	3	3	3	4	2	4	3	4	3	4	4	4	4	4	4	4	4	4	4	4	4	4	4	3	3	3	3	3	3	3	3
12	24	0	1	1	2	4	4	3	2	3	3	3	3	4	3	3	4	3	2	2	2	4	2	4	1	4	2	2	2	2	2	2	2	2	2	2	2	6	3	3	4	3	3	3	3	3	3	3	3
12	18	0	1	1	4	4	4	4	4	4	4	4	4	4	4	4	4	4	4	4	4	4	4	4	4	4	4	4	3	4	5	4	4	4	4	4	4	6	4	5	5	1	1	1	1	1	1	1	1
12	15	0	1	1	1	4	4	2	4	4	3	3	3	4	3	3	4	3	3	2	2	4	4	4	2	4	2	2	3	4	4	4	4	4	4	4	4	4	4	4	4	3	3	3	3	3	3	3	3
12	17	0	1	1	3	4	4	4	4	4	4	4	4	4	4	4	4	4	4	4	4	4	4	4	4	4	4	4	6	6	6	6	6	6	6	6	6	6	6	6	6	1	3	1	1	1	1	1	1
12	19	0	1	1	2	4	4	2	2	3	3	3	2	4	2	2	4	2	2	2	2	3	2	4	2	4	2	2	2	4	4	4	4	4	4	5	4	5	4	5	4	3	3	3	3	3	3	3	3
12	20	0	1	1	3	4	4	3	3	4	4	4	4	4	4	4	4	4	4	4	4	4	3	4	4	4	4	4	4	6	6	6	3	6	6	6	6	6	4	6	6	2	1	1	1	1	1	1	1
12	21	0	0	0	2	4	4	4	2	4	4	4	3	4	4	4	4	4	4	2	3	4	3	4	4	4	4	4	3	5	5	5	4	3	3	2	3	6	4	4	4	1	1	1	1	1	1	1	1
12	24	1	1	1	2	4	4	3	3	3	3	3	3	4	3	3	4	3	3	3	4	4	3	2	3	4	3	4	3	4	3	4	5	5	5	5	5	5	5	5	5	3	3	3	3	3	3	3	3
12	14	0	1	1	2	4	4	4	2	4	4	4	4	4	4	4	4	4	4	2	4	1	3	4	2	4	3	4	3	4	4	4	4	4	4	4	4	6	6	6	6	3	3	3	3	3	3	3	3
12	15	0	1	1	2	4	4	3	2	4	4	3	3	4	3	3	4	3	3	1	3	3	2	3	3	3	2	2	4	4	4	4	4	4	4	5	4	4	5	5	4	3	3	3	2	2	2	2	2
12	19	0	1	1	2	4	4	3	2	3	3	3	3	4	3	3	4	3	3	3	3	4	3	4	1	4	3	3	4	4	4	4	4	5	4	4	4	4	5	4	4	3	3	3	3	3	3	3	3
12	17	0	0	1	3	4	4	4	4	4	4	4	4	1	4	4	4	4	4	4	4	1	4	1	4	4	4	4	3	3	3	3	3	3	6	6	6	6	6	6	6	3	3	3	3	3	3	3	3
12	20	0	1	1	2	4	4	2	2	3	3	2	2	4	2	2	3	2	2	2	1	3	1	4	1	4	1	2	5	4	5	4	5	5	4	3	4	6	5	5	5	1	1	1	1	1	1	1	1
12	22	0	0	1	2	4	4	2	2	4	3	3	3	4	3	4	4	4	2	2	3	3	2	4	2	4	2	3	3	5	3	4	4	4	3	4	4	4	4	4	4	3	3	3	3	3	3	3	3
12	25	0	0	1	2	4	4	3	2	4	3	3	3	4	3	4	4	3	3	3	3	4	3	4	3	4	3	3	4	5	6	5	5	5	5	5	5	5	5	5	5	1	1	1	1	1	1	1	1
13	24	0	1	1	3	2	2	3	2	2	3	2	3	3	2	2	2	3	3	1	1	4	3	1	4	2	3	3	3	1	3	4	2	4	2	4	1	5	4	3	3	4	4	4	3	2	1	2	3
13	14	0	1	1	2	4	4	2	2	4	3	2	2	4	2	4	4	2	2	2	4	4	3	4	2	4	2	3	3	3	4	3	3	3	3	4	5	6	5	6	6	3	3	3	2	2	3	3	3
13	16	0	1	1	3	4	4	2	3	3	3	3	3	4	3	3	3	3	2	2	3	4	3	4	3	4	2	3	4	4	3	3	4	4	4	3	4	4	5	5	4	2	2	2	2	3	2	2	2
13	18	0	1	1	1	3	4	2	1	1	3	3	2	4	2	4	4	3	3	2	3	4	2	4	2	4	2	3	3	4	3	4	4	4	3	4	4	5	4	4	5	1	1	1	2	1	1	1	1
13	20	0	1	1	2	4	4	2	1	3	3	2	2	4	2	2	4	2	2	2	2	3	1	3	2	4	2	2	4	5	4	4	4	4	3	4	4	5	4	4	4	3	3	3	3	3	3	3	3
13	25	0	1	1	1	3	4	2	2	4	4	3	2	4	2	3	3	3	2	1	3	3	2	3	2	4	2	3	4	5	4	5	4	5	4	5	4	6	6	4	6	1	1	1	1	1	1	1	1
13	22	0	0	0	2	4	4	2	1	4	4	3	2	4	3	4	4	3	3	1	3	4	1	4	2	4	1	4	4	3	4	3	5	3	3	4	5	6	4	4	4	1	1	1	1	1	1	1	1
13	21	0	1	1	2	4	4	3	2	4	3	3	3	4	3	3	4	3	4	1	4	3	2	4	2	4	3	3	3	5	4	5	6	5	1	5	5	6	4	6	6	1	3	2	1	1	3	1	1
13	25	0	1	0	1	4	4	2	1	2	2	2	1	4	2	2	4	2	3	1	1	3	2	4	1	4	1	2	3	2	4	2	2	3	3	2	2	6	2	2	4	1	1	1	1	1	1	1	1
13	23	0	1	1	2	4	4	2	2	3	3	3	3	4	3	4	4	3	3	2	3	4	2	4	2	4	1	3	3	5	5	3	5	5	5	5	5	6	3	5	6	1	2	1	2	2	1	2	2
13	19	0	1	0	1	3	4	2	2	4	4	3	2	4	3	4	4	4	3	4	3	4	2	4	1	4	1	4	2	1	5	1	2	1	3	3	4	5	3	4	5	1	3	2	1	1	1	1	1
13	16	0	1	1	2	4	4	3	3	4	4	4	3	4	4	4	4	4	3	4	4	4	3	4	2	4	2	4	3	6	4	4	4	4	4	4	4	6	4	4	5	2	3	1	1	3	3	3	1
13	17	0	1	1	2	4	4	3	2	4	4	4	2	4	3	3	4	3	3	2	3	4	2	4	2	3	2	3	4	4	4	4	3	4	4	4	4	5	5	5	4	1	1	1	1	1	1	1	1
13	20	0	1	1	2	4	4	3	2	4	4	3	2	4	4	4	4	4	3	2	2	4	3	4	3	4	3	4	2	5	5	5	6	6	5	5	5	6	5	6	6	1	1	1	1	1	1	1	1
13	23	1	1	1	2	4	4	2	2	3	3	3	2	4	3	3	4	3	2	2	3	4	2	4	2	3	2	2	2	2	2	2	2	2	2	2	2	1	2	1	2	4	3	4	4	3	4	5	4
13	21	0	0	1	3	3	3	3	2	2	3	2	3	3	3	3	2	3	3	3	2	2	2	1	3	3	3	3	4	3	3	3	5	4	5	5	2	5	4	5	3	3	3	1	4	5	2	5	3
13	22	0	1	1	2	4	4	3	2	3	3	4	2	4	4	3	3	3	3	3	3	3	2	4	2	4	2	3	4	3	4	2	1	2	3	4	4	5	4	4	4	4	4	2	1	3	3	2	2
13	24	1	1	1	2	3	4	3	2	3	3	3	2	4	3	3	4	3	3	3	3	4	3	4	2	4	3	2	4	4	4	4	4	5	4	4	3	4	5	5	5	2	2	2	2	2	2	2	2
13	21	0	1	1	1	4	3	1	1	4	3	2	2	4	3	2	3	4	2	2	2	3	3	2	1	3	2	2	2	3	2	2	2	3	2	4	4	3	3	3	4	3	3	4	3	4	2	5	2
13	15	1	0	1	1	4	4	1	1	3	3	1	3	4	1	3	4	3	2	1	4	4	1	4	1	4	4	4	6	5	6	3	5	6	5	4	5	3	5	5	5	5	5	4	3	4	2	4	4
13	18	0	1	1	2	4	4	2	1	2	2	2	2	4	2	2	4	2	2	1	2	4	1	4	1	4	1	2	3	4	4	1	6	6	6	4	6	4	4	4	4	1	1	1	1	1	1	1	1
13	21	0	0	0	4	4	4	3	4	4	4	4	4	4	4	4	4	4	4	4	4	4	4	4	4	4	4	4	6	6	5	5	6	6	5	6	6	6	5	6	6	1	1	1	1	1	1	1	1
13	24	0	0	0	2	4	4	3	3	4	4	4	4	4	4	4	4	4	3	2	2	4	2	4	2	4	3	4	3	3	3	4	4	4	4	4	4	4	4	4	4	3	3	3	3	3	3	3	3
13	16	0	0	0	2	4	4	3	2	4	4	2	2	4	2	3	4	4	2	2	2	4	2	4	2	4	2	4	4	5	5	5	5	5	5	5	5	6	5	6	5	1	1	1	1	2	1	1	1
13	19	0	0	0	2	3	3	1	1	2	2	2	2	4	2	2	3	2	2	2	2	3	2	3	2	3	2	2	3	3	3	3	3	3	3	3	3	3	3	3	3	3	3	3	3	3	3	3	3
13	18	0	0	0	2	4	4	2	3	4	4	3	2	4	2	4	4	3	3	3	3	3	2	3	2	4	2	2	4	4	4	4	4	4	4	4	4	4	4	4	4	3	3	3	3	3	3	3	3
13	20	0	0	0	2	4	4	3	4	4	4	4	4	4	4	4	4	4	4	4	4	4	4	4	2	4	2	3	4	5	5	5	5	5	4	4	4	5	4	4	5	2	3	2	1	1	1	1	1
13	21	0	0	0	2	4	4	4	2	4	4	4	2	4	4	4	4	4	4	2	4	4	3	4	3	4	3	4	4	5	5	4	5	5	5	5	5	5	5	5	5	3	3	3	2	2	2	2	2
13	22	0	0	0	2	4	4	3	2	4	4	4	4	4	3	4	4	4	4	2	4	4	4	4	2	3	2	3	2	4	5	3	4	2	2	1	1	6	2	4	5	1	1	1	1	1	1	1	1
13	23	0	0	0	2	4	4	2	2	4	4	3	3	4	2	4	4	4	4	2	4	4	3	4	1	4	2	4	2	4	2	1	4	4	6	2	4	6	5	5	4	3	3	3	3	3	3	3	3
13	17	0	0	0	2	4	4	2	2	3	3	2	2	4	2	2	4	3	4	3	2	2	2	3	2	2	3	1	5	4	2	1	1	4	4	5	6	6	4	4	4	4	3	4	4	5	5	3	4
13	16	0	0	0	1	3	3	1	3	4	3	1	1	4	2	3	4	4	1	1	3	3	1	4	1	4	1	4	3	3	5	6	5	3	4	4	3	5	5	2	2	1	1	1	2	1	3	3	1
13	18	0	0	0	2	4	4	2	2	2	2	2	2	4	2	2	4	2	2	2	2	4	2	4	2	4	2	2	5	5	5	5	5	5	5	5	5	5	5	5	5	3	3	3	3	3	3	3	3
13	23	0	0	0	3	4	4	4	2	4	4	3	2	4	3	4	4	3	3	1	3	4	2	4	3	4	3	3	3	6	4	5	5	5	5	5	5	6	5	5	5	1	1	1	1	1	1	1	1
13	22	0	0	0	2	4	4	2	2	2	3	3	3	4	3	3	2	3	3	3	3	3	3	3	3	4	3	3	4	5	5	4	5	5	5	5	5	5	3	5	4	3	3	3	3	3	3	3	3
13	20	0	0	0	2	4	3	3	2	4	4	4	2	4	4	4	4	4	4	2	4	4	3	4	3	4	3	3	2	5	5	5	5	5	5	5	5	5	5	5	5	1	1	1	1	1	1	1	1
13	19	0	0	0	2	3	3	2	2	2	2	2	2	3	2	2	3	2	2	2	2	3	2	3	2	3	2	2	4	3	3	4	2	3	4	4	3	3	3	3	4	4	4	3	3	3	3	3	3
13	17	0	0	0	2	4	4	2	3	4	4	4	2	4	3	3	4	3	3	1	4	4	2	4	1	4	2	4	3	3	3	3	3	3	3	4	4	6	6	6	3	3	3	3	3	3	3	3	3
13	14	0	0	0	1	3	3	1	2	2	2	2	2	4	2	2	4	2	2	2	2	3	2	3	2	4	2	2	3	4	4	4	4	4	4	4	4	6	6	6	6	1	2	1	1	1	1	1	1
13	25	0	0	0	2	3	3	2	2	2	2	2	2	3	2	2	3	2	2	2	2	3	2	3	1	4	1	2	3	3	3	3	3	3	3	3	3	3	3	3	3	3	3	3	3	3	3	3	3
13	23	0	0	0	2	4	4	2	2	4	4	4	4	4	3	4	4	4	3	3	3	4	2	4	2	4	3	3	3	4	3	4	4	4	3	4	4	5	4	5	4	1	2	1	1	1	1	1	1
13	16	0	1	0	1	4	4	1	1	3	2	2	1	4	2	2	4	2	2	1	3	4	2	4	1	4	2	2	2	3	4	4	4	4	3	2	4	3	4	4	3	1	1	1	1	1	1	1	1
13	18	0	1	1	4	4	4	1	1	1	1	1	1	4	1	1	4	1	1	1	1	4	1	4	1	4	1	1	1	1	2	1	2	2	4	5	5	5	2	2	3	2	2	4	1	1	1	1	1
13	22	0	1	1	1	4	4	3	2	2	2	3	3	3	2	2	2	2	2	3	3	3	2	3	2	3	2	2	4	3	4	3	2	4	4	3	4	2	3	3	4	3	3	3	3	3	3	3	3
13	17	1	1	1	2	3	3	1	1	1	1	2	2	3	2	2	2	2	2	2	2	3	2	3	3	2	2	1	1	1	1	1	2	1	1	2	1	1	1	1	2	2	3	2	3	3	2	3	2
14	19	0	1	1	2	4	4	2	2	3	3	3	3	4	3	3	4	3	3	2	3	4	3	4	3	4	2	3	3	5	4	5	4	3	4	3	4	4	4	5	4	3	2	2	2	2	2	3	3
14	20	0	1	1	1	3	3	2	2	3	4	2	2	4	2	4	3	2	1	1	2	4	2	4	2	4	1	4	4	4	4	4	3	4	5	4	1	6	4	5	4	1	4	4	3	3	3	3	3
14	22	0	1	1	2	4	4	2	1	4	4	4	4	4	4	4	4	4	4	4	4	3	1	4	1	4	2	4	3	5	4	4	4	4	4	4	4	6	6	6	6	3	3	4	3	3	4	3	3
14	24	0	1	1	2	4	4	2	1	4	4	3	4	4	3	4	4	4	3	1	3	4	2	4	2	4	2	4	5	5	4	4	5	5	5	4	4	6	5	6	6	1	1	1	1	1	1	1	1
14	16	0	0	1	1	4	4	4	4	4	3	3	3	4	4	4	4	4	4	1	4	4	4	4	1	4	4	4	6	6	6	6	6	6	6	6	6	6	6	6	6	1	1	1	1	1	1	1	1
14	15	0	0	1	3	4	4	4	2	4	4	4	2	4	4	4	4	4	4	2	4	4	2	4	2	4	3	4	1	6	3	5	5	5	5	5	4	6	4	5	5	1	1	1	1	1	1	1	1
14	17	0	0	0	2	4	4	2	2	3	2	2	2	4	2	3	4	2	2	2	3	4	2	4	3	4	2	4	3	4	4	5	4	4	4	4	4	5	4	4	4	3	3	3	3	3	3	3	3
14	19	0	0	0	1	4	4	1	1	3	4	2	2	4	2	4	4	3	2	2	2	3	2	3	2	4	2	2	4	4	4	4	4	4	4	4	4	4	4	4	4	3	3	3	3	3	3	3	3
14	21	0	0	0	2	4	4	2	2	3	3	3	3	4	3	3	4	3	3	2	2	4	3	4	2	3	2	3	4	4	4	4	4	4	4	4	4	4	4	4	4	3	3	3	3	3	3	3	3
14	22	0	0	0	2	4	3	2	2	4	3	2	2	4	2	3	4	4	3	3	3	2	2	4	2	4	2	3	4	4	4	4	4	4	4	4	3	4	4	4	3	2	2	2	2	2	2	2	2
14	16	0	0	0	2	3	3	2	3	3	3	2	2	4	2	3	3	2	2	1	2	4	2	4	1	4	1	2	5	5	5	5	5	5	5	5	5	5	5	5	5	3	3	3	3	3	3	3	3
14	15	0	0	0	1	4	4	2	2	3	3	3	3	4	3	3	4	3	3	2	3	4	2	4	2	4	2	3	4	4	4	4	4	4	4	4	4	4	4	4	4	1	1	1	1	1	1	1	1
14	18	0	0	0	1	4	4	2	2	2	2	2	2	3	2	2	3	2	2	2	2	3	2	4	2	4	2	2	4	5	4	4	4	5	5	4	5	6	4	4	5	1	4	3	1	1	1	1	1
14	19	0	0	0	2	4	4	2	2	2	2	2	2	3	2	2	3	2	2	2	2	3	2	3	2	3	1	2	2	4	4	3	3	3	3	4	4	4	4	4	4	3	3	3	3	3	3	3	3
14	22	0	0	0	2	1	4	2	2	3	3	2	3	4	2	4	4	3	2	2	2	4	2	4	2	4	2	3	4	4	4	4	4	4	4	5	4	5	4	4	4	2	1	1	1	1	1	1	1
14	24	0	0	0	2	4	4	2	1	3	3	3	2	4	2	2	4	2	2	2	2	4	2	4	2	4	2	2	4	4	5	3	5	3	4	5	5	6	5	4	6	1	1	1	1	1	1	1	1
14	16	0	0	0	2	3	3	2	2	2	2	2	2	4	2	2	3	2	2	2	2	3	2	3	2	4	2	2	2	2	2	2	2	2	2	2	2	2	2	2	2	3	3	3	3	2	3	3	3
14	17	0	0	0	2	4	4	2	3	3	3	3	3	4	2	2	3	2	3	3	2	4	2	4	2	4	3	3	4	5	4	5	5	5	5	5	5	5	3	4	5	2	4	2	1	1	1	1	1
14	22	1	0	0	2	2	3	4	3	2	2	2	2	3	2	2	3	2	2	2	2	2	2	1	3	1	3	1	6	3	4	4	2	1	3	4	4	3	1	1	1	5	4	2	1	4	1	4	5
14	25	0	0	0	2	4	4	3	2	2	2	2	2	4	2	2	4	2	2	2	3	3	3	4	3	4	2	3	3	2	2	2	2	2	3	3	3	3	3	3	2	3	4	3	3	3	3	3	3
15	19	0	0	0	2	4	4	4	3	4	4	4	4	4	4	4	4	4	4	4	4	4	3	4	3	3	2	4	5	6	5	6	4	5	5	5	6	6	6	5	5	3	1	1	1	1	1	1	1
15	15	0	0	0	1	4	4	2	3	3	3	3	3	4	3	3	4	3	2	2	3	4	2	4	2	4	1	3	4	4	4	4	4	4	4	4	4	4	4	4	4	2	2	2	2	2	3	2	2
15	14	0	0	0	2	4	4	2	4	3	3	2	2	4	2	3	4	3	1	2	2	3	2	3	2	3	2	2	3	3	3	3	4	3	3	3	3	3	3	3	3	3	3	3	3	3	3	3	3
15	16	0	0	0	2	4	4	3	2	3	3	3	2	4	3	3	4	3	3	1	3	4	2	4	2	4	2	2	3	4	4	4	4	4	4	4	4	4	4	4	4	3	3	3	3	3	3	3	3
15	20	0	0	0	2	4	4	4	1	4	4	4	2	4	4	4	4	4	3	2	4	4	1	3	2	4	3	3	3	4	4	3	4	4	5	4	5	5	5	5	4	3	2	1	1	1	1	1	1
15	24	0	0	0	2	3	3	2	2	2	2	2	2	3	2	2	3	2	2	2	2	3	2	3	2	3	2	2	4	4	4	4	4	4	4	4	4	4	4	4	4	3	3	3	3	3	3	3	3
15	22	0	1	0	2	4	4	2	4	3	3	3	2	4	2	2	4	3	3	2	3	4	2	4	2	4	2	2	3	2	5	3	3	4	3	4	4	5	4	4	5	1	1	1	1	1	1	1	1
15	18	0	1	0	2	3	3	2	3	2	3	2	2	3	2	2	3	2	3	2	2	3	2	3	3	3	2	2	2	2	2	5	3	4	4	4	5	3	2	3	2	3	4	2	3	3	4	4	4
15	21	0	1	0	2	2	2	2	3	4	3	3	3	1	3	3	2	4	4	4	4	3	3	1	2	1	3	2	1	1	2	2	3	1	3	2	4	5	5	5	4	5	3	3	4	4	3	2	3
15	19	0	1	0	2	4	4	3	2	4	4	4	2	4	3	4	4	4	4	2	4	3	3	4	3	4	3	4	3	4	4	4	4	4	3	4	3	6	2	4	4	1	1	1	1	1	1	1	1
15	23	1	0	0	2	3	4	2	2	2	2	2	2	4	2	2	3	2	2	2	2	3	2	3	2	3	2	2	5	2	2	2	2	2	2	2	2	2	2	2	2	3	3	3	3	3	3	3	3
15	16	1	1	0	3	3	2	2	3	3	3	3	2	2	4	3	3	2	2	3	3	2	2	3	3	3	2	2	3	2	2	3	3	4	3	4	3	3	3	3	4	3	4	4	2	3	4	4	2
15	15	1	1	1	4	4	4	4	4	3	1	4	4	4	4	4	4	4	4	1	4	4	1	4	1	4	4	4	3	4	2	2	3	4	4	4	4	4	4	4	4	3	3	3	3	3	3	3	3
15	24	1	1	1	2	1	1	2	2	2	4	4	3	1	3	4	1	3	3	2	4	1	3	1	2	1	1	1	1	1	4	1	2	1	1	1	1	6	2	3	3	3	3	3	3	3	3	3	3
15	21	1	0	1	2	3	3	2	2	2	2	2	2	3	3	3	3	2	3	2	2	2	3	3	2	3	2	2	3	4	2	3	3	3	3	4	3	3	4	2	3	3	3	2	3	3	2	4	2
15	17	1	1	1	4	4	4	4	4	4	4	4	4	4	4	4	4	4	4	4	4	4	4	4	4	4	4	4	1	6	6	6	6	6	1	4	4	6	4	4	6	1	1	3	1	1	1	1	1
15	22	1	1	1	2	3	2	2	3	3	3	3	3	3	3	2	4	3	2	3	2	2	3	3	3	3	2	2	3	3	2	2	1	2	2	4	2	1	2	2	2	3	4	2	2	2	4	5	4
15	18	1	1	1	4	1	4	4	4	1	4	4	3	1	4	4	1	4	4	4	4	1	4	2	4	1	4	4	6	6	6	6	6	6	6	6	6	6	6	6	6	1	1	1	1	1	1	1	1
15	21	1	1	0	2	3	4	3	2	4	4	4	2	4	3	4	3	3	3	3	4	4	2	4	2	4	3	4	4	4	4	1	6	6	3	6	6	6	6	6	1	3	1	1	1	1	1	1	1
15	23	1	1	1	2	3	4	2	2	2	2	2	2	3	2	2	3	2	2	2	2	3	2	3	2	3	2	2	4	3	3	4	4	4	4	4	4	4	3	3	3	3	3	3	3	3	3	3	3
15	24	1	1	1	2	3	3	3	3	3	3	3	3	4	3	3	3	3	3	2	3	3	3	4	1	4	3	3	3	5	2	5	5	5	2	5	5	5	5	5	5	4	4	3	3	3	2	4	4
15	18	1	1	0	2	3	3	2	2	2	2	2	2	4	2	2	3	2	2	1	2	3	2	4	1	4	2	2	4	4	4	4	4	5	4	4	4	6	4	4	5	3	3	3	3	3	3	3	3
15	15	1	1	0	2	3	3	2	2	2	2	2	2	3	2	2	3	2	2	2	2	3	2	3	2	3	2	2	3	3	3	3	3	3	3	3	3	3	3	3	3	2	2	2	2	2	2	2	2
15	17	1	0	0	3	3	3	3	3	3	3	3	3	2	3	3	2	3	3	3	3	2	3	2	3	2	3	3	4	4	4	4	4	4	4	4	4	4	4	4	4	2	4	2	2	2	2	3	3
15	19	1	0	0	2	4	4	2	2	2	2	2	3	3	2	3	3	2	1	1	3	3	1	4	1	4	2	3	4	4	4	4	4	4	4	4	4	4	4	4	5	4	3	4	3	2	3	2	4
16	20	1	0	0	2	4	4	3	1	4	3	3	2	4	3	3	3	3	3	2	3	4	3	4	2	4	3	3	3	5	5	3	5	5	5	3	1	6	4	6	5	3	3	3	3	3	3	3	3
16	21	1	0	0	2	4	4	2	2	3	3	3	2	4	2	3	4	3	2	2	3	3	2	4	2	4	2	2	4	4	4	4	4	4	3	4	4	4	4	4	4	2	2	2	2	2	2	2	2
16	24	1	0	0	3	4	4	3	3	3	3	2	2	4	1	1	4	1	2	1	1	4	1	4	1	4	1	1	1	1	1	5	5	1	1	1	1	1	1	1	1	1	2	2	1	2	1	1	1
16	14	1	0	0	1	3	3	3	2	3	3	3	3	4	3	3	4	3	3	1	3	4	3	4	1	4	3	3	4	4	4	4	4	4	4	4	4	4	4	5	4	3	3	3	3	3	3	3	3
16	15	1	0	0	1	4	4	2	1	2	2	2	2	4	2	2	3	2	2	2	2	3	2	3	2	3	2	2	2	2	2	2	2	1	1	2	3	2	3	3	3	2	2	2	2	2	2	2	2
16	19	1	0	0	2	3	4	3	3	3	3	3	2	2	3	3	2	3	3	3	3	2	2	4	3	2	3	3	2	1	2	4	4	4	4	4	4	4	4	4	4	4	4	4	1	4	1	2	3
16	17	1	0	0	1	3	3	1	2	1	1	4	2	4	4	1	3	1	2	1	3	4	1	3	1	3	2	1	4	3	1	5	6	4	3	3	3	3	4	5	3	3	3	3	3	3	3	2	4
16	20	1	0	0	2	3	3	2	2	3	3	2	2	4	3	3	3	2	2	2	2	3	2	4	2	4	1	3	3	4	3	4	4	4	4	4	4	2	4	4	3	2	4	3	3	3	3	3	3
16	22	1	0	0	2	3	3	3	3	3	3	3	3	2	3	3	2	3	3	3	3	2	3	2	4	2	2	3	5	5	5	4	4	4	4	4	4	4	6	5	6	2	2	2	2	2	2	2	2
16	25	1	0	0	2	3	3	2	2	2	2	2	2	3	2	3	3	3	3	2	2	4	2	3	2	3	2	3	4	4	4	4	4	4	4	4	4	4	4	4	4	3	3	3	3	3	3	3	3
16	24	1	0	0	2	3	3	3	3	4	2	2	2	4	3	4	4	3	3	2	3	4	2	4	2	4	3	3	4	3	4	4	4	4	4	3	4	4	4	4	4	2	1	1	1	1	1	1	1
16	14	1	0	0	2	4	4	3	3	3	3	3	3	4	3	3	4	4	4	4	4	4	2	4	3	4	3	4	4	4	4	4	4	4	4	4	4	6	4	4	6	1	1	1	1	1	2	1	2
16	16	1	0	0	2	3	3	2	2	3	2	3	2	4	3	2	4	2	2	1	3	4	2	4	1	4	2	2	3	3	3	4	3	3	3	3	4	5	3	3	4	3	3	3	3	3	3	3	3
16	18	1	0	0	1	2	3	2	2	2	2	3	2	4	2	2	3	2	2	2	2	3	2	3	2	3	2	2	2	3	3	4	4	3	4	3	4	3	3	4	3	2	3	3	3	4	4	3	2
16	20	1	0	0	2	4	4	3	3	3	3	3	2	4	3	4	3	4	4	2	4	3	3	4	2	4	4	3	5	5	5	5	5	5	2	4	4	6	5	5	5	2	2	2	2	2	2	2	2
16	25	1	0	1	2	4	4	2	2	3	3	3	3	2	3	3	2	3	3	3	3	2	3	2	3	2	3	3	3	3	3	3	3	3	3	3	3	3	3	3	3	4	2	3	2	3	3	3	3
16	22	1	0	1	1	2	4	2	4	3	2	2	3	4	2	2	4	1	2	2	2	3	3	3	1	4	2	2	5	4	5	4	3	5	4	3	4	4	4	4	4	3	3	3	3	3	3	3	3
16	21	1	0	0	2	2	4	2	4	4	3	2	2	4	3	2	3	3	3	3	4	1	3	2	3	4	3	2	5	3	6	3	5	6	6	4	5	6	6	6	4	3	4	3	4	3	4	3	3
16	25	1	0	1	2	4	4	3	2	4	4	3	3	4	3	4	4	3	3	2	4	4	2	4	2	4	2	4	4	4	6	5	5	5	4	4	4	6	4	4	4	2	2	2	2	2	2	4	2
16	23	1	1	1	2	3	4	4	3	4	4	4	2	4	4	4	4	4	4	2	4	4	4	4	4	4	3	4	5	6	5	6	5	6	6	6	5	6	5	5	5	1	1	1	1	1	1	1	1
16	19	1	1	1	2	3	3	3	4	3	1	3	1	3	4	3	2	3	3	3	3	2	3	1	4	4	2	2	2	4	4	3	4	4	2	3	4	1	2	2	5	4	5	5	4	3	4	1	2
16	16	1	1	0	2	3	4	2	3	3	4	2	3	4	2	3	4	3	2	3	3	4	2	4	3	4	2	2	3	3	3	3	3	3	3	3	3	3	3	3	3	3	3	3	3	3	3	3	3
16	17	1	1	1	2	3	4	2	2	3	3	2	2	4	2	2	3	2	3	2	2	3	2	3	1	4	1	1	3	2	4	2	1	1	1	3	5	4	4	3	4	2	2	2	2	3	2	4	3
17	20	1	1	1	2	2	4	2	2	3	3	3	3	4	3	3	3	3	3	3	3	3	2	4	2	4	2	2	4	4	4	4	4	4	4	3	4	3	2	3	3	4	3	3	3	3	3	3	3
17	23	1	1	1	2	3	4	2	3	4	4	2	3	4	2	4	4	4	4	1	4	4	2	4	2	4	3	3	3	3	4	3	4	5	5	5	5	6	5	5	5	1	1	1	1	1	1	1	1
17	21	1	1	1	2	3	4	3	2	4	4	3	4	4	4	4	4	4	3	2	4	1	3	3	3	4	4	4	4	5	4	4	4	4	4	4	4	4	4	4	4	1	1	1	1	1	1	1	1
17	22	1	0	1	1	3	3	2	2	3	3	2	2	4	2	2	3	2	1	1	3	3	2	4	2	4	2	2	4	4	4	4	4	4	4	4	4	5	5	4	4	4	4	4	4	4	4	4	4
17	24	1	1	1	2	4	4	3	1	3	3	3	1	4	3	3	4	3	3	1	3	4	1	4	1	4	1	2	4	3	5	4	5	4	1	2	5	5	4	4	4	3	2	2	1	1	1	1	1
17	21	1	1	1	2	2	4	3	2	2	2	2	3	4	2	2	4	2	2	2	4	3	2	4	2	4	1	2	2	4	4	3	5	3	3	5	4	6	3	3	3	3	3	3	3	2	2	3	3
17	15	1	0	0	2	4	4	3	1	3	3	3	3	4	3	2	4	3	3	2	4	4	3	4	2	4	3	3	3	5	5	5	5	4	3	4	4	5	3	5	5	3	3	4	2	2	2	3	2
17	18	1	0	0	3	4	4	4	4	4	4	4	4	4	4	4	4	4	4	4	4	4	4	4	4	4	4	4	4	6	6	6	6	6	6	6	6	6	6	6	6	3	2	4	2	2	1	1	1
17	21	1	0	0	2	4	4	3	2	3	3	3	2	4	3	3	4	3	3	2	3	4	3	4	1	4	3	3	4	4	4	4	4	4	4	4	4	6	4	4	4	2	3	2	2	2	2	3	2
17	24	1	0	0	2	3	4	2	2	3	3	2	2	4	2	4	4	3	2	1	4	4	1	3	1	4	2	3	4	4	4	2	5	5	4	2	4	5	4	5	5	2	2	4	2	1	5	2	2
17	16	1	0	0	2	3	3	2	2	2	2	2	2	3	2	2	3	2	2	2	2	3	2	4	1	3	1	2	1	2	2	2	2	2	2	2	2	1	1	1	1	4	3	3	3	3	3	4	3
17	19	1	0	0	2	2	3	3	1	2	3	3	1	3	3	3	3	2	3	1	3	3	3	3	2	3	2	2	3	5	6	2	6	6	3	4	4	6	4	6	6	4	5	3	3	3	3	3	4
17	18	1	0	0	3	3	3	2	2	2	3	3	3	4	3	3	3	3	3	1	3	3	2	3	1	4	2	3	4	4	5	4	4	5	4	3	4	5	4	4	4	3	2	2	2	2	1	3	3
17	20	1	0	0	1	4	4	3	2	3	3	3	3	4	3	3	3	3	3	2	4	3	2	4	2	4	2	3	3	4	4	2	2	2	2	2	2	6	4	2	6	3	4	2	2	2	3	3	3
17	21	1	0	0	2	4	4	2	1	4	4	3	2	4	3	4	4	3	3	1	4	4	2	4	1	4	2	2	1	3	2	3	3	4	4	3	3	6	3	4	3	1	1	1	1	1	1	1	1
17	22	1	0	0	2	4	4	2	1	4	4	4	2	4	3	3	4	3	2	1	3	3	2	4	1	4	1	3	4	6	5	2	5	5	1	4	3	5	5	3	5	1	1	1	1	1	1	1	1
17	23	1	0	0	1	3	4	3	2	3	3	3	3	4	3	3	3	3	3	3	3	4	3	4	2	4	3	3	4	4	4	4	4	4	4	4	4	6	4	4	5	3	3	3	3	2	2	3	4
17	17	1	0	0	2	2	2	3	3	3	3	2	3	4	2	2	3	3	2	2	2	3	2	3	3	3	2	3	4	4	4	3	4	3	4	4	3	4	3	3	4	3	3	3	3	3	3	3	3
17	16	1	0	0	2	4	4	3	2	4	4	4	2	4	3	3	4	3	3	3	3	4	2	4	2	4	3	3	2	5	5	5	5	5	2	3	5	6	5	5	6	2	3	3	1	3	3	1	3
17	18	1	0	0	1	3	4	2	2	4	4	3	2	4	3	4	4	4	3	1	3	4	2	4	2	4	2	4	5	4	4	3	5	4	3	4	2	6	3	3	3	1	3	2	2	3	2	3	2
17	23	1	0	0	2	3	3	3	2	3	3	3	3	4	3	3	3	2	4	2	3	3	2	4	2	4	2	2	3	2	4	2	2	2	2	4	5	5	5	5	4	3	4	3	3	4	4	4	4
17	22	1	0	0	3	4	4	4	2	4	4	4	2	4	4	4	4	4	4	1	4	4	3	4	2	4	3	4	5	5	4	5	4	4	4	5	4	6	6	4	5	1	1	1	1	1	1	1	1
17	20	1	0	0	2	4	4	2	1	3	3	2	1	4	2	3	4	3	3	1	3	4	1	4	1	4	2	3	1	4	6	3	4	3	4	3	4	6	4	6	4	3	3	2	2	3	2	3	3
17	19	1	0	0	2	3	3	3	2	3	3	3	3	4	3	3	4	3	3	3	3	3	2	4	2	4	2	3	4	4	4	4	5	5	4	4	4	5	4	4	4	3	2	3	2	2	2	2	2
17	17	1	0	0	1	3	4	2	2	3	3	2	2	4	1	2	4	2	2	1	2	4	1	4	1	4	1	2	3	3	4	3	3	3	3	3	4	3	4	3	4	3	2	2	3	2	2	3	2
17	14	1	1	0	2	4	4	4	3	4	4	4	3	4	3	3	4	3	3	3	3	4	3	4	3	4	3	3	3	4	4	3	3	4	4	4	4	6	5	4	5	3	3	3	3	3	3	3	3
17	25	1	1	0	2	3	3	2	2	3	3	1	2	4	1	2	3	2	1	1	2	3	1	4	1	3	1	3	1	4	3	3	3	4	3	4	5	4	3	4	4	3	3	3	3	3	3	4	3
17	23	1	1	0	2	3	3	2	2	2	2	2	2	3	2	2	3	2	2	2	2	3	2	3	2	3	2	2	3	3	3	3	3	3	2	5	3	4	4	3	3	3	3	3	3	3	3	3	3
17	16	1	0	0	2	3	4	2	2	3	3	2	2	3	2	2	3	2	2	2	3	3	1	2	2	4	2	3	4	4	4	2	3	4	3	3	3	6	4	4	5	4	3	3	3	2	2	2	3
17	18	1	1	0	2	4	4	3	2	4	4	3	2	4	4	4	4	4	4	1	4	4	3	4	3	4	2	4	2	4	4	4	5	5	4	4	4	4	3	5	5	2	3	2	2	4	2	3	3
17	22	1	0	0	1	4	4	3	2	3	3	4	3	4	4	3	4	2	3	1	3	3	3	4	1	4	2	2	5	4	4	2	2	3	3	3	4	4	3	3	2	3	2	3	2	2	1	2	1
17	17	1	0	0	2	4	4	3	4	4	4	4	3	4	3	4	4	3	4	2	3	4	2	4	1	4	2	3	5	5	4	3	3	3	3	3	4	5	4	4	4	2	3	3	3	3	3	3	3
17	19	0	1	0	2	4	4	3	2	3	3	4	2	4	4	3	4	2	3	1	4	3	2	3	2	4	3	3	3	5	6	6	6	6	5	5	4	6	5	5	6	1	2	4	1	4	2	1	1
17	20	1	1	0	2	3	3	3	3	4	3	3	4	4	3	3	4	3	3	3	4	3	3	3	2	4	1	4	3	4	3	3	3	2	3	3	4	5	4	3	4	3	3	3	1	3	3	4	4
17	22	1	1	1	2	3	4	2	2	2	2	2	2	4	2	2	3	3	2	3	3	3	2	3	2	3	2	2	1	5	6	6	4	4	4	4	3	4	4	4	4	3	3	3	3	3	3	3	3
17	24	1	1	1	2	3	4	3	3	4	4	4	4	4	4	4	3	3	4	2	4	4	2	4	2	3	2	4	4	6	6	4	5	6	5	4	4	4	4	4	5	1	2	1	1	1	1	1	1
17	16	1	1	1	2	3	4	2	1	3	3	2	2	4	3	3	4	3	3	2	3	3	2	4	2	3	2	3	3	5	2	3	5	5	5	2	2	6	5	5	6	5	2	3	3	3	2	4	2
17	15	1	1	1	1	4	3	2	2	3	3	3	3	4	3	3	4	3	2	2	3	3	2	4	2	4	2	3	5	4	5	4	4	4	4	4	5	4	4	4	4	3	3	3	2	2	3	3	3
17	17	1	0	1	1	4	3	2	3	4	4	2	3	4	2	3	4	3	2	3	2	4	1	4	2	4	1	3	2	4	2	3	1	2	3	1	2	1	3	2	4	1	2	1	2	2	1	2	1
17	19	1	0	1	2	3	4	3	2	2	3	3	1	4	3	3	3	2	2	2	2	3	3	4	1	4	2	2	5	3	3	1	3	2	3	3	4	6	3	3	3	3	2	2	2	2	2	2	3
17	21	1	0	0	2	3	3	2	2	2	2	2	2	4	2	2	3	2	2	2	2	3	2	3	2	3	2	2	4	3	4	4	3	4	3	3	4	3	4	4	4	3	2	3	2	3	3	3	3
17	22	1	0	0	1	3	3	1	1	2	2	2	1	4	3	2	3	1	1	2	3	2	2	4	1	4	1	3	3	4	4	4	3	3	4	3	3	4	2	3	4	3	3	3	2	3	3	2	2
17	16	0	0	0	2	3	4	2	2	3	3	3	2	4	4	4	4	3	2	2	3	4	2	4	2	4	2	4	4	6	3	3	4	4	5	5	5	5	3	4	4	2	2	1	1	1	1	1	1
18	15	1	0	0	2	4	4	3	4	4	4	3	4	4	4	4	4	4	3	4	4	4	2	4	2	4	2	4	5	5	5	5	5	5	4	5	5	6	5	5	5	1	1	1	1	1	1	3	1
18	18	1	0	0	1	1	3	2	2	3	4	2	2	4	2	2	3	3	2	1	2	3	1	4	1	4	1	2	4	3	1	1	3	3	3	4	4	3	1	3	3	1	1	2	1	1	2	3	3
18	19	1	0	0	1	4	4	2	3	4	2	3	3	4	2	3	3	4	1	2	3	3	1	4	2	4	1	3	4	5	3	3	5	4	4	3	4	6	4	5	4	2	4	3	3	2	2	2	3
18	22	1	0	0	3	3	3	3	2	3	3	3	3	4	2	3	3	3	2	2	2	3	3	3	1	4	2	3	4	4	4	4	4	4	4	4	4	4	4	4	4	3	3	3	3	3	3	3	3
18	24	1	0	0	1	4	4	2	2	4	4	4	2	4	4	3	4	3	2	1	4	4	2	4	1	4	2	4	5	5	5	5	5	3	5	3	5	4	2	5	5	3	2	1	2	1	1	1	2
18	16	1	0	0	1	4	4	2	1	3	3	2	3	4	2	2	3	2	3	3	3	3	3	3	3	3	2	2	3	4	4	4	4	4	4	4	4	4	4	4	4	3	3	3	3	3	3	3	3
18	17	1	0	0	2	4	4	3	3	3	3	3	3	2	3	4	4	4	4	4	4	4	4	3	2	4	4	4	4	4	4	4	4	4	4	4	4	4	4	4	4	3	3	3	3	3	3	3	1
18	22	1	0	0	2	3	3	2	2	2	2	2	2	3	2	2	3	2	2	2	2	3	2	3	2	3	1	2	5	5	4	4	4	3	4	3	3	3	3	3	3	3	3	3	3	3	3	3	3
18	25	1	0	0	2	3	3	4	2	3	3	4	3	4	4	4	4	3	4	4	4	3	3	4	2	4	3	3	2	4	5	4	5	5	4	3	4	3	5	5	2	1	2	2	2	2	3	2	2
18	19	0	0	0	2	3	3	2	3	4	4	2	2	3	2	3	3	3	3	2	3	3	2	3	1	4	2	2	2	2	5	2	2	2	3	2	4	6	6	6	6	1	1	3	3	3	3	3	3
18	15	0	0	0	2	4	4	4	3	3	3	3	4	4	4	4	4	4	4	4	4	4	4	4	2	4	2	3	3	3	5	5	6	6	3	3	3	6	3	6	6	1	1	1	1	1	1	1	1
18	14	1	0	0	2	3	3	2	2	4	4	2	3	4	2	4	2	4	3	3	2	3	2	4	3	4	1	4	5	1	5	4	2	3	3	3	4	6	5	3	2	3	3	1	1	1	1	1	1
18	16	0	0	0	2	3	4	3	2	3	4	4	2	4	4	4	4	4	3	2	3	4	2	4	2	4	2	3	4	4	4	3	4	4	4	4	4	6	4	4	4	3	3	3	3	3	3	3	3
18	20	0	0	0	2	4	4	2	1	3	3	2	2	4	2	3	4	3	2	2	3	4	2	4	2	4	2	3	4	4	4	4	3	4	4	4	4	6	4	4	4	3	3	3	3	3	3	3	3
18	24	0	0	0	2	4	4	4	2	4	4	4	2	4	2	4	4	4	3	1	3	4	3	4	3	4	3	3	5	5	5	5	5	5	5	5	5	5	5	5	5	3	3	3	3	3	3	3	3
18	22	0	0	0	2	4	4	4	2	4	4	4	2	4	4	4	4	4	4	3	4	4	3	4	3	4	4	4	4	4	3	3	3	4	5	3	4	6	6	6	6	1	1	1	1	1	1	1	1
18	18	0	1	0	2	4	3	3	2	3	3	3	3	4	3	3	4	2	3	2	3	3	2	4	3	4	3	3	5	1	5	4	4	4	4	4	4	6	4	4	4	3	3	3	3	3	3	3	2
19	21	0	1	0	2	4	4	3	2	4	3	4	1	4	4	4	4	4	4	1	4	4	4	4	2	4	3	4	4	3	3	4	1	1	4	1	1	3	3	1	6	3	3	3	3	3	3	3	3
19	19	0	1	0	2	4	4	2	1	3	3	2	2	4	2	4	4	2	2	1	2	4	2	4	1	4	2	3	4	3	5	3	4	3	3	4	5	6	6	5	4	3	1	1	2	2	1	2	3
19	23	0	1	0	1	4	4	2	2	4	4	4	4	4	4	4	4	4	4	1	3	4	3	4	2	4	2	3	3	2	3	2	3	3	1	2	3	6	2	5	5	3	2	3	2	3	3	4	3
19	16	0	1	0	2	4	4	4	3	4	4	4	4	4	4	4	4	4	4	3	4	4	4	4	2	4	2	4	3	3	5	3	4	2	3	4	4	6	6	6	6	3	3	1	2	4	2	2	3
19	15	0	0	1	3	4	4	4	2	4	4	4	2	4	4	4	4	4	4	1	4	4	3	4	2	4	3	4	3	4	4	4	4	5	2	5	4	6	5	3	4	1	1	1	1	1	1	1	1
19	24	0	1	1	2	4	4	3	4	4	4	4	4	4	3	4	4	4	4	1	4	4	3	4	3	4	3	3	4	4	4	4	1	3	4	4	4	4	4	4	4	3	3	3	3	3	3	3	3
19	21	0	1	1	2	4	4	3	2	4	4	4	2	4	4	4	4	4	4	2	4	4	3	4	3	4	3	4	4	5	6	4	3	4	4	4	4	6	4	4	5	3	1	2	1	1	1	1	1
19	17	0	1	1	2	3	4	4	3	4	4	4	4	1	4	4	4	4	4	3	4	4	4	4	4	4	2	4	4	4	4	4	4	6	4	6	6	6	5	5	5	1	1	1	1	1	1	1	1
19	22	0	1	1	2	4	3	2	2	3	3	2	2	4	3	3	4	3	3	2	3	3	2	4	2	4	2	3	3	5	4	3	5	4	4	4	4	6	4	5	4	3	3	2	2	2	2	2	2
19	18	0	0	1	2	4	4	4	4	4	4	4	3	4	4	4	4	4	4	3	4	4	4	4	2	4	3	4	4	5	5	5	4	5	5	5	4	6	6	5	6	3	3	2	2	1	1	1	1
19	21	0	0	0	2	4	4	4	3	4	4	4	4	4	4	4	4	4	3	3	4	4	3	4	3	4	3	4	3	5	5	5	5	5	5	5	5	5	5	5	5	1	1	1	1	1	1	1	1
19	23	0	0	0	2	4	4	3	2	4	4	3	3	4	3	4	4	3	3	3	4	4	2	4	4	4	2	4	3	4	4	3	3	3	3	3	4	5	4	3	4	3	4	3	3	2	3	3	4
19	24	0	0	0	3	4	4	4	2	4	4	3	2	4	4	4	4	4	4	2	4	4	2	4	2	4	2	4	3	5	5	4	5	4	3	5	5	4	4	5	5	1	1	1	1	1	1	1	1
19	18	0	0	0	2	4	4	3	3	4	4	4	4	4	4	4	1	4	4	1	3	3	2	4	2	4	3	4	1	2	6	3	1	1	1	1	4	6	6	6	6	1	1	1	1	1	1	1	1
19	15	0	0	0	2	4	4	3	3	3	3	3	3	4	3	4	4	4	3	3	4	4	3	4	2	4	2	2	4	4	5	4	4	4	4	3	4	6	5	4	4	1	1	1	1	1	1	1	1
19	17	0	0	0	2	3	3	4	3	4	4	4	4	4	4	4	4	4	3	2	4	3	2	4	3	4	2	3	5	5	5	5	5	5	2	6	5	6	4	5	5	2	3	2	2	2	2	2	2
19	19	0	0	0	3	4	3	2	2	2	3	3	1	4	3	4	4	2	2	1	4	4	1	4	1	4	2	2	2	3	4	2	6	5	4	4	3	5	5	6	5	1	1	1	1	3	1	1	1
19	20	0	0	0	2	4	4	4	1	4	4	4	1	4	4	3	2	3	4	1	4	3	2	4	1	4	4	4	5	6	3	6	6	6	3	2	2	5	4	5	4	1	1	1	1	1	1	1	1
19	21	0	0	0	2	4	4	3	3	3	3	3	3	4	3	3	4	3	3	1	4	4	2	4	2	4	2	3	4	5	3	4	5	5	5	5	4	6	4	4	5	2	3	2	1	1	2	1	1
19	24	0	0	0	2	4	4	4	2	4	4	4	4	4	4	4	4	4	4	2	4	4	4	4	2	4	3	4	3	5	5	5	5	5	3	4	4	5	3	5	5	1	2	1	1	1	1	2	2
19	14	0	0	0	2	3	4	3	3	4	4	3	3	4	3	4	4	3	2	3	3	4	2	4	2	4	2	3	3	5	5	5	5	5	4	5	5	6	5	5	5	2	2	1	1	1	2	2	1
19	15	0	0	0	1	3	3	2	4	3	3	2	3	4	2	3	3	3	2	1	3	3	2	4	1	4	1	3	3	3	3	3	5	4	5	5	5	6	3	5	5	2	4	2	2	2	2	3	3
19	19	0	0	0	2	3	4	3	2	4	4	4	3	4	3	4	4	4	4	2	3	4	2	4	2	4	2	4	3	4	3	4	4	4	4	3	5	5	4	5	3	2	2	3	2	2	3	2	2
19	17	1	0	0	1	4	4	2	2	4	4	3	2	4	4	4	4	4	4	2	4	4	2	4	2	4	2	4	5	4	4	4	6	6	3	4	4	6	4	4	5	2	2	1	1	2	3	3	3
19	20	0	0	0	2	4	4	4	4	4	4	4	4	4	4	4	4	4	4	3	4	4	4	4	3	4	3	4	5	5	6	6	5	6	4	5	6	6	6	6	6	1	1	1	1	1	1	1	1
19	22	0	0	0	2	4	4	4	2	4	4	4	2	4	3	4	4	3	3	1	3	3	2	4	1	4	2	3	3	3	3	3	3	3	3	4	3	4	3	4	4	1	3	1	1	1	1	1	1
19	25	0	0	0	3	4	4	4	3	4	4	4	4	4	4	4	4	4	4	2	4	4	2	4	4	4	4	4	5	6	6	5	4	4	4	4	5	6	4	5	4	1	2	1	1	1	2	1	1
19	24	1	1	0	2	3	4	2	2	2	3	3	3	4	3	2	2	2	2	2	2	3	2	3	2	3	2	2	3	3	3	3	4	4	4	4	4	2	2	4	2	3	3	3	3	3	3	3	3
19	14	1	1	0	2	3	3	2	2	1	3	3	3	4	2	1	1	2	1	1	3	2	3	3	2	3	2	2	2	2	2	3	2	2	3	4	2	3	3	3	3	2	2	3	2	4	4	5	3
19	16	1	0	0	2	3	4	4	2	3	2	4	3	4	3	3	3	2	2	2	2	1	3	4	2	3	2	3	5	5	4	3	4	4	4	4	4	4	4	4	4	2	3	3	3	3	3	3	3
19	18	1	1	1	2	4	4	2	2	3	3	3	3	4	3	2	3	2	2	2	3	4	3	4	2	4	3	2	5	5	5	5	5	5	5	3	5	5	5	5	5	4	4	4	2	2	2	2	2
19	20	1	1	1	2	3	4	2	2	3	3	2	2	4	2	3	3	2	2	2	3	3	2	3	2	3	2	2	2	5	4	4	4	4	4	4	4	4	4	4	4	4	4	4	2	3	2	3	4
19	25	0	1	1	2	4	4	2	3	2	2	3	2	4	2	3	4	2	2	2	3	3	2	3	2	4	2	3	4	1	5	2	1	2	2	2	5	5	2	2	2	2	4	2	4	3	2	3	4
19	22	1	1	1	4	3	3	2	3	2	3	3	2	4	2	2	2	3	2	3	3	3	3	4	1	4	3	3	4	2	2	2	2	3	3	3	3	4	6	4	3	5	5	4	1	3	3	5	5
19	21	1	1	1	2	3	3	2	2	3	3	2	3	2	3	3	3	3	2	2	3	3	2	3	2	3	2	3	4	4	4	4	4	4	4	4	4	4	4	4	4	3	3	4	3	4	3	4	4
19	25	1	1	1	2	3	4	2	2	3	3	3	3	4	3	3	4	3	3	3	3	4	3	4	3	4	3	3	3	4	3	2	2	4	2	3	3	5	4	3	4	3	2	2	2	2	2	2	2
19	23	1	1	1	2	4	4	3	2	4	4	4	4	4	4	4	4	4	4	4	4	4	4	4	2	4	3	4	2	6	5	5	6	6	6	5	3	6	6	6	6	3	2	2	1	3	2	2	3
20	19	1	1	1	2	3	4	3	3	3	3	3	3	4	3	3	4	3	3	2	3	4	2	4	2	4	2	3	3	4	4	4	5	5	5	5	5	6	3	4	5	3	2	3	2	2	3	2	3
20	16	1	1	1	3	4	4	2	2	3	3	4	4	4	3	3	4	3	4	3	3	4	3	1	3	2	4	3	3	5	6	5	4	5	4	4	5	6	5	4	4	1	1	3	2	4	3	3	2
20	17	1	1	1	2	4	4	2	4	4	4	3	2	4	3	4	3	4	3	2	3	4	3	4	2	4	2	4	4	6	6	5	5	5	5	5	5	6	4	5	4	3	3	2	1	1	2	1	3
20	20	1	0	1	1	4	4	2	1	4	4	3	2	4	4	4	4	3	2	4	4	3	2	4	2	4	1	3	2	2	2	4	2	2	2	4	4	4	5	5	6	4	3	4	3	4	2	4	4
20	23	1	0	1	1	4	4	2	2	3	3	3	2	4	3	3	4	3	2	2	4	4	2	4	2	4	2	3	5	5	5	5	6	6	5	4	3	5	5	6	5	2	2	3	1	1	1	1	1
20	21	0	1	1	2	3	4	3	2	4	4	4	3	4	4	4	4	4	4	1	4	4	2	4	1	4	2	4	4	5	5	5	6	6	4	3	3	6	4	4	3	1	1	1	1	1	1	1	1
20	22	1	1	1	2	3	3	2	2	3	3	2	1	4	2	3	3	2	2	1	1	3	1	4	1	3	1	2	3	2	3	2	2	2	2	1	2	2	2	2	3	3	3	3	3	3	3	4	4
20	24	1	1	1	2	3	4	3	2	3	2	3	2	4	3	3	4	2	3	2	3	4	3	4	2	4	2	3	3	4	4	4	4	5	4	4	5	5	5	5	5	4	3	4	2	4	2	4	3
20	21	1	0	0	2	3	3	2	1	3	3	2	1	4	2	2	3	2	2	1	3	3	1	3	1	4	1	2	3	3	3	3	4	3	3	4	4	5	4	4	4	4	4	4	3	3	3	3	3
20	15	1	1	1	2	3	3	3	1	3	3	3	2	3	2	3	3	2	3	1	3	3	3	3	2	3	2	3	5	5	5	5	6	6	4	6	6	6	6	5	5	5	5	2	3	3	5	3	3
20	18	1	0	1	2	3	3	3	2	4	4	4	2	4	3	4	3	2	2	1	4	3	3	4	2	3	2	4	3	2	1	1	4	2	1	1	1	6	3	2	1	1	3	3	3	1	3	4	5
20	21	1	0	0	1	4	4	4	4	4	4	4	4	4	3	3	4	4	4	4	4	4	2	3	1	4	3	2	3	3	3	3	3	3	3	4	4	4	4	4	4	3	3	3	3	3	3	3	3
20	24	1	1	1	2	3	3	2	2	2	2	3	2	4	3	2	2	2	2	2	3	3	2	3	2	3	2	2	4	3	4	3	3	3	3	3	3	3	3	3	3	4	3	4	4	4	4	4	4
20	16	1	1	1	1	3	3	2	2	2	2	2	3	4	2	2	4	2	2	2	2	3	2	4	2	3	2	2	4	4	3	3	4	3	4	3	4	3	4	3	4	3	2	3	2	3	3	2	2
20	19	1	1	1	2	3	3	2	2	2	2	3	3	4	3	2	3	2	3	1	3	3	3	4	1	4	2	2	4	4	4	4	3	4	3	4	3	4	3	4	3	3	3	3	3	3	3	3	3
20	18	1	1	1	2	3	3	2	3	3	3	3	3	2	3	3	2	3	3	2	2	3	2	3	2	3	2	2	4	5	6	4	5	4	4	5	5	4	5	5	4	2	2	2	3	3	3	3	3
20	20	1	1	1	2	4	4	2	3	4	4	4	3	4	4	4	4	4	3	1	4	3	3	4	2	4	2	4	2	5	4	6	6	5	2	2	4	4	2	5	6	2	4	3	3	4	1	4	1
20	21	1	0	1	2	3	3	3	1	3	3	3	3	4	3	3	4	3	3	3	4	3	3	4	2	4	2	3	3	4	4	5	5	5	5	5	5	4	5	5	5	2	3	3	3	2	2	4	2
20	22	1	0	1	1	3	4	2	2	3	2	3	2	4	2	3	4	2	2	1	4	4	2	4	1	4	2	2	4	4	4	3	4	4	3	3	4	6	3	4	3	2	1	3	1	2	2	2	2
20	23	1	0	1	2	3	3	3	3	3	3	3	2	4	3	3	3	3	2	2	4	4	3	4	3	4	2	3	4	5	5	4	4	4	3	3	4	6	5	3	4	2	1	1	1	2	4	4	2
20	17	1	0	1	2	3	4	2	2	4	3	2	3	4	2	3	4	2	3	3	3	4	1	4	1	4	2	2	3	3	2	4	4	5	2	6	4	4	2	5	5	4	3	2	2	2	2	2	2
21	16	1	0	1	2	3	4	4	3	4	4	3	3	4	3	4	4	3	3	3	4	2	3	4	1	4	2	3	5	5	5	5	5	5	5	5	5	5	5	5	5	4	1	2	2	2	2	2	2
21	18	1	0	0	2	4	3	3	3	4	3	3	4	3	4	4	3	4	4	4	3	4	4	3	2	4	2	3	5	6	6	6	6	6	6	5	5	6	6	5	4	2	5	1	2	3	3	3	5
21	23	1	0	0	2	4	3	3	2	3	3	4	3	4	4	3	4	3	4	2	4	4	4	4	3	4	4	3	2	5	5	5	5	5	5	5	5	5	5	6	5	2	2	2	1	1	1	2	1
21	22	1	0	0	2	3	4	2	2	3	3	2	2	4	2	2	3	2	1	1	2	3	1	4	1	3	1	2	3	1	3	4	3	3	3	3	4	4	3	3	4	3	2	3	3	2	2	3	3
21	20	1	0	0	1	3	3	3	2	2	2	3	2	4	3	3	2	3	3	3	3	3	3	3	2	3	2	2	3	3	3	2	2	2	2	3	2	3	3	1	4	4	2	4	3	2	1	3	2
21	19	1	0	0	2	3	4	2	1	4	4	4	1	4	4	4	3	4	4	4	4	4	2	4	2	3	2	2	2	2	2	2	2	2	2	3	4	5	4	4	4	3	3	3	3	3	3	3	3
21	17	1	0	0	1	3	4	2	2	4	4	4	2	4	4	4	4	4	2	2	4	3	2	4	2	4	2	3	1	1	4	2	4	5	2	2	3	6	4	4	4	3	2	2	3	2	3	4	3
21	14	1	0	0	2	3	4	4	3	4	4	3	4	4	4	4	3	4	3	2	4	4	4	3	2	4	2	3	3	3	3	4	5	4	3	2	4	5	4	5	4	4	4	3	2	3	3	4	4
21	25	1	0	0	2	4	4	2	2	3	2	3	2	4	4	3	3	3	3	2	4	4	2	4	2	4	2	3	4	5	4	5	5	5	2	5	4	5	4	5	5	1	2	1	1	3	2	2	2
21	23	1	0	0	2	4	3	4	3	4	4	3	3	4	4	3	3	3	3	2	4	4	3	4	3	4	2	3	3	2	3	2	4	3	4	3	3	6	3	4	3	2	3	4	1	2	3	4	3
21	16	1	0	0	2	3	4	3	2	2	3	3	2	4	3	3	4	3	3	1	3	4	2	4	1	4	2	3	3	4	5	4	5	5	4	5	5	5	5	5	5	3	3	4	2	2	2	2	2
21	18	1	0	0	2	3	3	2	2	3	3	3	2	4	3	3	3	3	3	2	3	4	2	4	2	4	2	3	4	5	5	3	4	4	4	5	5	6	5	5	4	1	4	1	1	1	2	2	3
21	22	1	0	0	1	3	3	2	2	3	3	3	2	4	3	3	3	3	2	2	3	4	2	4	2	4	1	4	1	5	5	4	6	5	1	5	4	6	6	6	6	4	4	3	3	4	4	3	4
21	17	1	0	0	2	4	3	2	2	3	3	2	2	4	2	3	3	2	4	2	2	4	2	4	2	4	2	3	6	3	3	2	2	3	3	1	3	5	4	4	5	3	2	1	2	3	4	1	1
21	19	1	0	0	1	3	3	2	3	2	2	3	3	4	3	2	3	2	1	1	3	1	1	1	4	3	1	1	3	4	1	3	3	3	3	3	3	5	1	2	1	1	3	1	1	1	1	1	1
21	20	1	0	0	1	2	4	2	2	3	3	4	3	4	4	3	4	3	3	1	4	4	2	4	2	4	2	3	4	4	4	4	5	6	4	5	6	6	5	5	5	3	4	3	2	2	1	3	1
21	22	1	0	0	2	4	4	2	2	3	3	3	3	4	3	3	4	3	3	2	3	4	2	4	2	4	3	3	4	4	4	4	5	4	3	3	4	4	4	4	4	3	3	3	3	2	3	3	3
21	24	1	0	0	2	3	3	2	1	2	2	2	2	4	2	3	3	3	2	1	3	3	2	4	1	4	2	3	4	4	5	4	4	4	4	3	4	4	3	4	3	3	3	2	2	1	4	3	3
21	16	1	0	0	2	3	4	3	3	3	3	2	3	4	3	3	4	3	2	2	4	4	3	4	1	4	2	3	2	5	2	3	5	5	4	5	3	5	5	5	6	2	2	1	1	1	1	4	3
21	15	1	0	0	2	4	4	3	2	3	3	4	3	4	3	3	3	3	3	3	4	4	3	3	2	4	2	2	1	4	5	4	4	4	3	3	4	3	6	3	5	1	1	1	1	1	1	1	1
21	17	1	0	0	2	3	4	2	2	3	3	2	1	4	2	2	3	1	1	1	2	4	1	4	1	4	1	2	3	2	4	2	4	4	2	4	4	1	5	4	4	1	1	1	1	3	4	3	4
21	19	1	0	0	2	3	3	1	2	2	3	3	2	4	3	2	4	2	2	2	3	3	2	4	2	4	1	2	4	4	4	4	4	3	4	4	3	3	4	4	4	4	1	2	2	2	4	4	2
21	21	1	0	0	2	2	3	3	2	4	3	4	3	4	3	4	4	4	3	4	3	1	2	4	3	4	3	4	5	4	4	5	3	5	4	4	5	4	3	3	5	3	3	2	3	2	3	5	2
21	22	1	1	0	2	3	3	3	2	3	3	3	4	4	2	3	4	3	3	2	4	3	2	4	3	4	3	2	4	1	6	5	6	6	5	6	5	6	4	6	6	2	2	1	1	1	2	1	1
21	16	1	0	0	1	4	4	2	1	3	3	3	3	4	3	2	4	3	2	1	3	3	2	4	1	4	1	2	5	4	5	1	6	1	1	1	4	1	1	2	1	4	4	4	3	2	5	3	3
21	15	1	1	0	1	2	3	1	2	2	2	1	2	4	2	2	3	1	2	1	2	3	3	4	1	4	2	2	4	2	2	4	2	2	3	2	2	3	1	3	5	4	3	4	2	2	3	5	5
21	18	0	1	0	2	4	4	2	2	4	4	3	2	4	2	4	4	4	3	2	4	4	2	4	2	4	2	4	4	3	5	3	5	4	5	3	5	6	4	4	5	2	3	2	2	1	2	1	1
21	19	1	1	0	2	3	3	3	2	2	2	2	2	3	2	2	3	2	2	2	2	3	2	3	2	3	2	2	2	2	2	2	2	2	2	2	2	2	2	2	2	3	2	2	2	3	3	2	2
21	22	0	1	0	2	4	4	2	2	3	3	3	3	4	3	3	4	3	3	2	3	4	3	4	2	4	3	3	5	5	5	5	5	5	4	5	5	5	5	5	5	1	1	1	1	1	1	1	1
21	24	1	1	0	2	4	4	2	3	3	3	3	2	4	2	2	4	2	3	2	2	3	2	4	1	4	2	2	4	4	4	4	4	4	4	4	4	4	4	4	4	3	3	3	2	2	2	2	2
21	16	0	1	0	2	3	3	2	1	3	3	3	2	4	3	3	3	3	3	1	2	4	2	4	1	4	2	2	2	3	4	3	4	4	4	4	4	3	4	4	4	3	3	3	3	3	3	3	3
22	17	1	1	1	2	3	3	2	2	2	2	2	2	3	2	2	3	2	2	2	2	3	2	2	2	4	2	2	4	5	5	5	5	5	5	5	5	5	5	5	5	3	3	2	5	3	4	2	3
22	22	1	0	0	2	3	4	3	2	3	4	4	3	4	4	4	4	4	3	2	4	4	3	4	3	4	3	1	2	6	5	5	5	5	2	4	5	6	5	5	5	4	3	2	1	1	3	1	2
22	25	0	1	1	2	4	3	2	1	2	2	2	2	4	2	2	3	2	2	1	2	3	2	3	2	4	2	2	2	4	3	3	3	3	3	5	4	5	3	4	4	2	1	1	1	1	1	1	1
22	19	0	1	1	2	4	4	2	1	3	4	2	2	3	2	3	4	4	3	1	2	2	1	4	2	4	2	3	2	3	3	3	3	2	2	1	3	2	2	3	2	1	4	3	3	3	3	3	3
22	15	1	1	1	1	3	4	1	1	2	3	3	3	4	3	3	4	2	2	2	3	3	2	3	2	4	1	3	3	4	4	4	3	3	3	5	4	5	5	3	5	3	2	2	3	4	3	2	2
22	14	1	0	0	1	3	2	4	3	2	3	3	4	2	3	3	4	4	3	2	3	3	2	2	3	1	4	3	4	2	2	2	2	2	3	3	2	2	2	2	2	3	3	2	1	2	2	3	2
22	16	0	0	1	2	4	4	1	1	4	4	2	3	4	2	4	4	4	4	1	1	4	1	4	2	4	2	2	6	6	6	6	6	6	6	6	6	6	6	6	6	1	1	1	1	1	1	1	1
22	20	0	0	1	2	4	4	2	3	2	2	2	2	4	2	3	3	3	3	2	3	3	2	3	3	4	2	2	4	2	2	1	2	1	1	4	3	4	4	4	4	2	2	2	2	2	2	2	2
22	24	0	0	1	3	4	4	4	4	4	4	4	4	4	4	4	4	4	4	1	3	3	2	4	1	4	4	3	5	6	6	6	6	6	3	3	6	6	5	5	6	1	1	1	1	1	1	1	1
22	22	0	0	1	2	4	4	2	2	3	3	3	2	4	3	4	4	3	2	2	3	4	2	4	2	4	2	4	4	2	4	3	4	4	4	4	4	4	4	5	5	3	3	2	2	2	2	1	3
22	18	0	0	1	2	4	4	4	4	4	4	4	4	4	4	4	4	4	4	2	4	4	3	4	3	4	2	4	4	4	4	4	4	4	4	4	4	5	5	4	4	2	2	2	2	2	2	2	2
22	21	0	0	1	1	3	4	4	3	4	4	4	4	4	4	4	3	4	4	4	4	4	4	4	3	4	4	4	3	5	5	4	2	5	4	4	5	6	6	5	5	1	3	1	1	3	3	2	3
22	19	0	0	1	2	3	4	2	3	3	3	3	3	4	3	3	4	3	3	2	3	3	2	4	2	4	2	3	5	2	2	2	1	2	4	4	5	6	6	5	4	3	2	1	1	4	3	5	4
22	23	0	0	1	2	4	4	4	2	4	4	4	4	4	4	4	4	3	3	3	3	4	2	4	3	4	3	4	4	4	4	4	4	4	4	4	4	4	4	4	4	3	3	3	3	3	3	3	3
22	16	0	0	0	2	4	4	3	2	3	3	3	3	4	3	3	4	3	2	2	2	4	2	4	1	4	2	2	2	2	2	2	2	2	2	2	2	6	3	3	4	3	3	3	3	3	3	3	3
22	15	0	0	0	4	4	4	4	4	4	4	4	4	4	4	4	4	4	4	4	4	4	4	4	4	4	4	4	3	4	5	4	4	4	4	4	4	6	4	5	5	1	1	1	1	1	1	1	1
22	24	0	0	0	1	4	4	2	4	4	3	3	3	4	3	3	4	3	3	2	2	4	4	4	2	4	2	2	3	4	4	4	4	4	4	4	4	4	4	4	4	3	3	3	3	3	3	3	3
22	21	0	0	0	3	4	4	4	4	4	4	4	4	4	4	4	4	4	4	4	4	4	4	4	4	4	4	4	6	6	6	6	6	6	6	6	6	6	6	6	6	1	3	1	1	1	1	1	1
22	17	0	0	0	2	4	4	2	2	3	3	3	2	4	2	2	4	2	2	2	2	3	2	4	2	4	2	2	2	4	4	4	4	4	4	5	4	5	4	5	4	3	3	3	3	3	3	3	3
22	22	0	0	0	3	4	4	3	3	4	4	4	4	4	4	4	4	4	4	4	4	4	3	4	4	4	4	4	4	6	6	6	3	6	6	6	6	6	4	6	6	2	1	1	1	1	1	1	1
22	18	0	0	0	2	4	4	4	2	4	4	4	3	4	4	4	4	4	4	2	3	4	3	4	4	4	4	4	3	5	5	5	4	3	3	2	3	6	4	4	4	1	1	1	1	1	1	1	1
22	21	1	0	0	2	4	4	3	3	3	3	3	3	4	3	3	4	3	3	3	4	4	3	2	3	4	3	4	3	4	3	4	5	5	5	5	5	5	5	5	5	3	3	3	3	3	3	3	3
22	23	0	0	0	2	4	4	4	2	4	4	4	4	4	4	4	4	4	4	2	4	1	3	4	2	4	3	4	3	4	4	4	4	4	4	4	4	6	6	6	6	3	3	3	3	3	3	3	3
22	24	0	0	0	2	4	4	3	2	4	4	3	3	4	3	3	4	3	3	1	3	3	2	3	3	3	2	2	4	4	4	4	4	4	4	5	4	4	5	5	4	3	3	3	2	2	2	2	2
22	18	0	0	0	2	4	4	3	2	3	3	3	3	4	3	3	4	3	3	3	3	4	3	4	1	4	3	3	4	4	4	4	4	5	4	4	4	4	5	4	4	3	3	3	3	3	3	3	3
22	15	0	0	0	3	4	4	4	4	4	4	4	4	1	4	4	4	4	4	4	4	1	4	1	4	4	4	4	3	3	3	3	3	3	6	6	6	6	6	6	6	3	3	3	3	3	3	3	3
22	17	0	0	0	2	4	4	2	2	3	3	2	2	4	2	2	3	2	2	2	1	3	1	4	1	4	1	2	5	4	5	4	5	5	4	3	4	6	5	5	5	1	1	1	1	1	1	1	1
22	19	0	0	0	2	4	4	2	2	4	3	3	3	4	3	4	4	4	2	2	3	3	2	4	2	4	2	3	3	5	3	4	4	4	3	4	4	4	4	4	4	3	3	3	3	3	3	3	3
22	20	0	0	0	2	4	4	3	2	4	3	3	3	4	3	4	4	3	3	3	3	4	3	4	3	4	3	3	4	5	6	5	5	5	5	5	5	5	5	5	5	1	1	1	1	1	1	1	1
22	21	0	0	0	3	2	2	3	2	2	3	2	3	3	2	2	2	3	3	1	1	4	3	1	4	2	3	3	3	1	3	4	2	4	2	4	1	5	4	3	3	4	4	4	3	2	1	2	3
22	24	0	0	0	2	4	4	2	2	4	3	2	2	4	2	4	4	2	2	2	4	4	3	4	2	4	2	3	3	3	4	3	3	3	3	4	5	6	5	6	6	3	3	3	2	2	3	3	3
22	14	0	0	0	3	4	4	2	3	3	3	3	3	4	3	3	3	3	2	2	3	4	3	4	3	4	2	3	4	4	3	3	4	4	4	3	4	4	5	5	4	2	2	2	2	3	2	2	2
22	15	0	0	0	1	3	4	2	1	1	3	3	2	4	2	4	4	3	3	2	3	4	2	4	2	4	2	3	3	4	3	4	4	4	3	4	4	5	4	4	5	1	1	1	2	1	1	1	1
22	19	0	1	0	2	4	4	2	1	3	3	2	2	4	2	2	4	2	2	2	2	3	1	3	2	4	2	2	4	5	4	4	4	4	3	4	4	5	4	4	4	3	3	3	3	3	3	3	3
22	17	0	1	0	1	3	4	2	2	4	4	3	2	4	2	3	3	3	2	1	3	3	2	3	2	4	2	3	4	5	4	5	4	5	4	5	4	6	6	4	6	1	1	1	1	1	1	1	1
23	20	0	0	0	2	4	4	2	1	4	4	3	2	4	3	4	4	3	3	1	3	4	1	4	2	4	1	4	4	3	4	3	5	3	3	4	5	6	4	4	4	1	1	1	1	1	1	1	1
23	22	0	1	1	2	4	4	3	2	4	3	3	3	4	3	3	4	3	4	1	4	3	2	4	2	4	3	3	3	5	4	5	6	5	1	5	5	6	4	6	6	1	3	2	1	1	3	1	1
23	25	0	1	0	1	4	4	2	1	2	2	2	1	4	2	2	4	2	3	1	1	3	2	4	1	4	1	2	3	2	4	2	2	3	3	2	2	6	2	2	4	1	1	1	1	1	1	1	1
23	24	0	1	1	2	4	4	2	2	3	3	3	3	4	3	4	4	3	3	2	3	4	2	4	2	4	1	3	3	5	5	3	5	5	5	5	5	6	3	5	6	1	2	1	2	2	1	2	2
23	14	0	1	0	1	3	4	2	2	4	4	3	2	4	3	4	4	4	3	4	3	4	2	4	1	4	1	4	2	1	5	1	2	1	3	3	4	5	3	4	5	1	3	2	1	1	1	1	1
23	16	0	1	1	2	4	4	3	3	4	4	4	3	4	4	4	4	4	3	4	4	4	3	4	2	4	2	4	3	6	4	4	4	4	4	4	4	6	4	4	5	2	3	1	1	3	3	3	1
23	18	0	1	1	2	4	4	3	2	4	4	4	2	4	3	3	4	3	3	2	3	4	2	4	2	3	2	3	4	4	4	4	3	4	4	4	4	5	5	5	4	1	1	1	1	1	1	1	1
23	20	0	1	1	2	4	4	3	2	4	4	3	2	4	4	4	4	4	3	2	2	4	3	4	3	4	3	4	2	5	5	5	6	6	5	5	5	6	5	6	6	1	1	1	1	1	1	1	1
23	25	1	1	1	2	4	4	2	2	3	3	3	2	4	3	3	4	3	2	2	3	4	2	4	2	3	2	2	2	2	2	2	2	2	2	2	2	1	2	1	2	4	3	4	4	3	4	5	4
23	22	0	0	1	3	3	3	3	2	2	3	2	3	3	3	3	2	3	3	3	2	2	2	1	3	3	3	3	4	3	3	3	5	4	5	5	2	5	4	5	3	3	3	1	4	5	2	5	3
23	21	0	1	1	2	4	4	3	2	3	3	4	2	4	4	3	3	3	3	3	3	3	2	4	2	4	2	3	4	3	4	2	1	2	3	4	4	5	4	4	4	4	4	2	1	3	3	2	2
23	25	1	1	1	2	3	4	3	2	3	3	3	2	4	3	3	4	3	3	3	3	4	3	4	2	4	3	2	4	4	4	4	4	5	4	4	3	4	5	5	5	2	2	2	2	2	2	2	2
23	23	0	1	1	1	4	3	1	1	4	3	2	2	4	3	2	3	4	2	2	2	3	3	2	1	3	2	2	2	3	2	2	2	3	2	4	4	3	3	3	4	3	3	4	3	4	2	5	2
23	19	1	0	1	1	4	4	1	1	3	3	1	3	4	1	3	4	3	2	1	4	4	1	4	1	4	4	4	6	5	6	3	5	6	5	4	5	3	5	5	5	5	5	4	3	4	2	4	4
23	16	0	0	0	2	4	4	2	1	2	2	2	2	4	2	2	4	2	2	1	2	4	1	4	1	4	1	2	3	4	4	1	6	6	6	4	6	4	4	4	4	1	1	1	1	1	1	1	1
23	17	0	0	0	4	4	4	3	4	4	4	4	4	4	4	4	4	4	4	4	4	4	4	4	4	4	4	4	6	6	5	5	6	6	5	6	6	6	5	6	6	1	1	1	1	1	1	1	1
23	20	0	0	0	2	4	4	3	3	4	4	4	4	4	4	4	4	4	3	2	2	4	2	4	2	4	3	4	3	3	3	4	4	4	4	4	4	4	4	4	4	3	3	3	3	3	3	3	3
23	23	0	0	0	2	4	4	3	2	4	4	2	2	4	2	3	4	4	2	2	2	4	2	4	2	4	2	4	4	5	5	5	5	5	5	5	5	6	5	6	5	1	1	1	1	2	1	1	1
23	21	0	0	0	2	3	3	1	1	2	2	2	2	4	2	2	3	2	2	2	2	3	2	3	2	3	2	2	3	3	3	3	3	3	3	3	3	3	3	3	3	3	3	3	3	3	3	3	3
23	22	0	0	0	2	4	4	2	3	4	4	3	2	4	2	4	4	3	3	3	3	3	2	3	2	4	2	2	4	4	4	4	4	4	4	4	4	4	4	4	4	3	3	3	3	3	3	3	3
23	24	0	0	0	2	4	4	3	4	4	4	4	4	4	4	4	4	4	4	4	4	4	4	4	2	4	2	3	4	5	5	5	5	5	4	4	4	5	4	4	5	2	3	2	1	1	1	1	1
23	21	0	0	0	2	4	4	4	2	4	4	4	2	4	4	4	4	4	4	2	4	4	3	4	3	4	3	4	4	5	5	4	5	5	5	5	5	5	5	5	5	3	3	3	2	2	2	2	2
23	15	0	0	0	2	4	4	3	2	4	4	4	4	4	3	4	4	4	4	2	4	4	4	4	2	3	2	3	2	4	5	3	4	2	2	1	1	6	2	4	5	1	1	1	1	1	1	1	1
23	18	0	0	0	2	4	4	2	2	4	4	3	3	4	2	4	4	4	4	2	4	4	3	4	1	4	2	4	2	4	2	1	4	4	6	2	4	6	5	5	4	3	3	3	3	3	3	3	3
23	21	0	0	0	2	4	4	2	2	3	3	2	2	4	2	2	4	3	4	3	2	2	2	3	2	2	3	1	5	4	2	1	1	4	4	5	6	6	4	4	4	4	3	4	4	5	5	3	4
23	24	0	0	0	1	3	3	1	3	4	3	1	1	4	2	3	4	4	1	1	3	3	1	4	1	4	1	4	3	3	5	6	5	3	4	4	3	5	5	2	2	1	1	1	2	1	3	3	1
23	16	0	0	0	2	4	4	2	2	2	2	2	2	4	2	2	4	2	2	2	2	4	2	4	2	4	2	2	5	5	5	5	5	5	5	5	5	5	5	5	5	3	3	3	3	3	3	3	3
24	19	0	0	0	3	4	4	4	2	4	4	3	2	4	3	4	4	3	3	1	3	4	2	4	3	4	3	3	3	6	4	5	5	5	5	5	5	6	5	5	5	1	1	1	1	1	1	1	1
24	18	0	0	0	2	4	4	2	2	2	3	3	3	4	3	3	2	3	3	3	3	3	3	3	3	4	3	3	4	5	5	4	5	5	5	5	5	5	3	5	4	3	3	3	3	3	3	3	3
24	20	0	1	0	2	4	3	3	2	4	4	4	2	4	4	4	4	4	4	2	4	4	3	4	3	4	3	3	2	5	5	5	5	5	5	5	5	5	5	5	5	1	1	1	1	1	1	1	1
24	21	0	1	1	2	3	3	2	2	2	2	2	2	3	2	2	3	2	2	2	2	3	2	3	2	3	2	2	4	3	3	4	2	3	4	4	3	3	3	3	4	4	4	3	3	3	3	3	3
24	22	0	0	1	2	4	4	2	3	4	4	4	2	4	3	3	4	3	3	1	4	4	2	4	1	4	2	4	3	3	3	3	3	3	3	4	4	6	6	6	3	3	3	3	3	3	3	3	3
24	23	0	1	1	1	3	3	1	2	2	2	2	2	4	2	2	4	2	2	2	2	3	2	3	2	4	2	2	3	4	4	4	4	4	4	4	4	6	6	6	6	1	2	1	1	1	1	1	1
24	17	0	1	1	2	3	3	2	2	2	2	2	2	3	2	2	3	2	2	2	2	3	2	3	1	4	1	2	3	3	3	3	3	3	3	3	3	3	3	3	3	3	3	3	3	3	3	3	3
24	16	0	1	1	2	4	4	2	2	4	4	4	4	4	3	4	4	4	3	3	3	4	2	4	2	4	3	3	3	4	3	4	4	4	3	4	4	5	4	5	4	1	2	1	1	1	1	1	1
24	18	0	1	1	1	4	4	1	1	3	2	2	1	4	2	2	4	2	2	1	3	4	2	4	1	4	2	2	2	3	4	4	4	4	3	2	4	3	4	4	3	1	1	1	1	1	1	1	1
24	23	0	1	1	4	4	4	1	1	1	1	1	1	4	1	1	4	1	1	1	1	4	1	4	1	4	1	1	1	1	2	1	2	2	4	5	5	5	2	2	3	2	2	4	1	1	1	1	1
24	22	0	1	1	1	4	4	3	2	2	2	3	3	3	2	2	2	2	2	3	3	3	2	3	2	3	2	2	4	3	4	3	2	4	4	3	4	2	3	3	4	3	3	3	3	3	3	3	3
24	20	1	1	1	2	3	3	1	1	1	1	2	2	3	2	2	2	2	2	2	2	3	2	3	3	2	2	1	1	1	1	1	2	1	1	2	1	1	1	1	2	2	3	2	3	3	2	3	2
24	19	0	1	1	2	4	4	2	2	3	3	3	3	4	3	3	4	3	3	2	3	4	3	4	3	4	2	3	3	5	4	5	4	3	4	3	4	4	4	5	4	3	2	2	2	2	2	3	3
24	17	0	1	1	1	3	3	2	2	3	4	2	2	4	2	4	3	2	1	1	2	4	2	4	2	4	1	4	4	4	4	4	3	4	5	4	1	6	4	5	4	1	4	4	3	3	3	3	3
24	14	0	0	0	2	4	4	2	1	4	4	4	4	4	4	4	4	4	4	4	4	3	1	4	1	4	2	4	3	5	4	4	4	4	4	4	4	6	6	6	6	3	3	4	3	3	4	3	3
24	25	0	0	0	2	4	4	2	1	4	4	3	4	4	3	4	4	4	3	1	3	4	2	4	2	4	2	4	5	5	4	4	5	5	5	4	4	6	5	6	6	1	1	1	1	1	1	1	1
24	23	0	0	0	1	4	4	4	4	4	3	3	3	4	4	4	4	4	4	1	4	4	4	4	1	4	4	4	6	6	6	6	6	6	6	6	6	6	6	6	6	1	1	1	1	1	1	1	1
24	16	0	0	0	3	4	4	4	2	4	4	4	2	4	4	4	4	4	4	2	4	4	2	4	2	4	3	4	1	6	3	5	5	5	5	5	4	6	4	5	5	1	1	1	1	1	1	1	1
24	18	0	0	0	2	4	4	2	2	3	2	2	2	4	2	3	4	2	2	2	3	4	2	4	3	4	2	4	3	4	4	5	4	4	4	4	4	5	4	4	4	3	3	3	3	3	3	3	3
24	22	0	0	0	1	4	4	1	1	3	4	2	2	4	2	4	4	3	2	2	2	3	2	3	2	4	2	2	4	4	4	4	4	4	4	4	4	4	4	4	4	3	3	3	3	3	3	3	3
24	17	0	0	0	2	4	4	2	2	3	3	3	3	4	3	3	4	3	3	2	2	4	3	4	2	3	2	3	4	4	4	4	4	4	4	4	4	4	4	4	4	3	3	3	3	3	3	3	3
25	19	0	0	0	2	4	3	2	2	4	3	2	2	4	2	3	4	4	3	3	3	2	2	4	2	4	2	3	4	4	4	4	4	4	4	4	3	4	4	4	3	2	2	2	2	2	2	2	2
25	20	0	0	0	2	3	3	2	3	3	3	2	2	4	2	3	3	2	2	1	2	4	2	4	1	4	1	2	5	5	5	5	5	5	5	5	5	5	5	5	5	3	3	3	3	3	3	3	3
25	22	0	0	0	1	4	4	2	2	3	3	3	3	4	3	3	4	3	3	2	3	4	2	4	2	4	2	3	4	4	4	4	4	4	4	4	4	4	4	4	4	1	1	1	1	1	1	1	1
25	24	0	0	0	1	4	4	2	2	2	2	2	2	3	2	2	3	2	2	2	2	3	2	4	2	4	2	2	4	5	4	4	4	5	5	4	5	6	4	4	5	1	4	3	1	1	1	1	1
25	16	0	0	0	2	4	4	2	2	2	2	2	2	3	2	2	3	2	2	2	2	3	2	3	2	3	1	2	2	4	4	3	3	3	3	4	4	4	4	4	4	3	3	3	3	3	3	3	3
25	15	0	0	0	2	1	4	2	2	3	3	2	3	4	2	4	4	3	2	2	2	4	2	4	2	4	2	3	4	4	4	4	4	4	4	5	4	5	4	4	4	2	1	1	1	1	1	1	1
25	17	0	0	0	2	4	4	2	1	3	3	3	2	4	2	2	4	2	2	2	2	4	2	4	2	4	2	2	4	4	5	3	5	3	4	5	5	6	5	4	6	1	1	1	1	1	1	1	1
25	19	0	0	0	2	3	3	2	2	2	2	2	2	4	2	2	3	2	2	2	2	3	2	3	2	4	2	2	2	2	2	2	2	2	2	2	2	2	2	2	2	3	3	3	3	2	3	3	3
25	21	0	0	0	2	4	4	2	3	3	3	3	3	4	2	2	3	2	3	3	2	4	2	4	2	4	3	3	4	5	4	5	5	5	5	5	5	5	3	4	5	2	4	2	1	1	1	1	1
25	22	1	0	0	2	2	3	4	3	2	2	2	2	3	2	2	3	2	2	2	2	2	2	1	3	1	3	1	6	3	4	4	2	1	3	4	4	3	1	1	1	5	4	2	1	4	1	4	5
25	16	0	1	0	2	4	4	3	2	2	2	2	2	4	2	2	4	2	2	2	3	3	3	4	3	4	2	3	3	2	2	2	2	2	3	3	3	3	3	3	2	3	4	3	3	3	3	3	3
25	15	0	1	0	2	4	4	4	3	4	4	4	4	4	4	4	4	4	4	4	4	4	3	4	3	3	2	4	5	6	5	6	4	5	5	5	6	6	6	5	5	3	1	1	1	1	1	1	1
25	18	0	1	1	1	4	4	2	3	3	3	3	3	4	3	3	4	3	2	2	3	4	2	4	2	4	1	3	4	4	4	4	4	4	4	4	4	4	4	4	4	2	2	2	2	2	3	2	2
25	19	0	1	1	2	4	4	2	4	3	3	2	2	4	2	3	4	3	1	2	2	3	2	3	2	3	2	2	3	3	3	3	4	3	3	3	3	3	3	3	3	3	3	3	3	3	3	3	3
25	22	0	0	1	2	4	4	3	2	3	3	3	2	4	3	3	4	3	3	1	3	4	2	4	2	4	2	2	3	4	4	4	4	4	4	4	4	4	4	4	4	3	3	3	3	3	3	3	3
25	24	0	1	1	2	4	4	4	1	4	4	4	2	4	4	4	4	4	3	2	4	4	1	3	2	4	3	3	3	4	4	3	4	4	5	4	5	5	5	5	4	3	2	1	1	1	1	1	1
25	16	0	1	1	2	3	3	2	2	2	2	2	2	3	2	2	3	2	2	2	2	3	2	3	2	3	2	2	4	4	4	4	4	4	4	4	4	4	4	4	4	3	3	3	3	3	3	3	3
25	17	0	1	1	2	4	4	2	4	3	3	3	2	4	2	2	4	3	3	2	3	4	2	4	2	4	2	2	3	2	5	3	3	4	3	4	4	5	4	4	5	1	1	1	1	1	1	1	1
25	22	0	1	1	2	3	3	2	3	2	3	2	2	3	2	2	3	2	3	2	2	3	2	3	3	3	2	2	2	2	2	5	3	4	4	4	5	3	2	3	2	3	4	2	3	3	4	4	4
25	25	0	1	0	2	2	2	2	3	4	3	3	3	1	3	3	2	4	4	4	4	3	3	1	2	1	3	2	1	1	2	2	3	1	3	2	4	5	5	5	4	5	3	3	4	4	3	2	3
25	19	0	1	1	2	4	4	3	2	4	4	4	2	4	3	4	4	4	4	2	4	3	3	4	3	4	3	4	3	4	4	4	4	4	3	4	3	6	2	4	4	1	1	1	1	1	1	1	1
25	15	1	0	1	2	3	4	2	2	2	2	2	2	4	2	2	3	2	2	2	2	3	2	3	2	3	2	2	5	2	2	2	2	2	2	2	2	2	2	2	2	3	3	3	3	3	3	3	3
25	14	1	1	0	3	3	2	2	3	3	3	3	2	2	4	3	3	2	2	3	3	2	2	3	3	3	2	2	3	2	2	3	3	4	3	4	3	3	3	3	4	3	4	4	2	3	4	4	2
25	16	1	1	1	4	4	4	4	4	3	1	4	4	4	4	4	4	4	4	1	4	4	1	4	1	4	4	4	3	4	2	2	3	4	4	4	4	4	4	4	4	3	3	3	3	3	3	3	3
25	20	1	1	1	2	1	1	2	2	2	4	4	3	1	3	4	1	3	3	2	4	1	3	1	2	1	1	1	1	1	4	1	2	1	1	1	1	6	2	3	3	3	3	3	3	3	3	3	3
26	24	1	0	1	2	3	3	2	2	2	2	2	2	3	3	3	3	2	3	2	2	2	3	3	2	3	2	2	3	4	2	3	3	3	3	4	3	3	4	2	3	3	3	2	3	3	2	4	2
26	22	1	1	1	4	4	4	4	4	4	4	4	4	4	4	4	4	4	4	4	4	4	4	4	4	4	4	4	1	6	6	6	6	6	1	4	4	6	4	4	6	1	1	3	1	1	1	1	1
26	18	1	1	1	2	3	2	2	3	3	3	3	3	3	3	2	4	3	2	3	2	2	3	3	3	3	2	2	3	3	2	2	1	2	2	4	2	1	2	2	2	3	4	2	2	2	4	5	4
26	21	1	1	1	4	1	4	4	4	1	4	4	3	1	4	4	1	4	4	4	4	1	4	2	4	1	4	4	6	6	6	6	6	6	6	6	6	6	6	6	6	1	1	1	1	1	1	1	1
26	19	1	1	0	2	3	4	3	2	4	4	4	2	4	3	4	3	3	3	3	4	4	2	4	2	4	3	4	4	4	4	1	6	6	3	6	6	6	6	6	1	3	1	1	1	1	1	1	1
26	23	1	1	1	2	3	4	2	2	2	2	2	2	3	2	2	3	2	2	2	2	3	2	3	2	3	2	2	4	3	3	4	4	4	4	4	4	4	3	3	3	3	3	3	3	3	3	3	3
26	16	1	1	1	2	3	3	3	3	3	3	3	3	4	3	3	3	3	3	2	3	3	3	4	1	4	3	3	3	5	2	5	5	5	2	5	5	5	5	5	5	4	4	3	3	3	2	4	4
26	15	1	1	1	2	3	3	2	2	2	2	2	2	4	2	2	3	2	2	1	2	3	2	4	1	4	2	2	4	4	4	4	4	5	4	4	4	6	4	4	5	3	3	3	3	3	3	3	3
26	24	1	1	1	2	3	3	2	2	2	2	2	2	3	2	2	3	2	2	2	2	3	2	3	2	3	2	2	3	3	3	3	3	3	3	3	3	3	3	3	3	2	2	2	2	2	2	2	2
26	21	1	0	1	3	3	3	3	3	3	3	3	3	2	3	3	2	3	3	3	3	2	3	2	3	2	3	3	4	4	4	4	4	4	4	4	4	4	4	4	4	2	4	2	2	2	2	3	3
26	17	1	1	1	2	4	4	2	2	2	2	2	3	3	2	3	3	2	1	1	3	3	1	4	1	4	2	3	4	4	4	4	4	4	4	4	4	4	4	4	5	4	3	4	3	2	3	2	4
26	22	1	1	1	2	4	4	3	1	4	3	3	2	4	3	3	3	3	3	2	3	4	3	4	2	4	3	3	3	5	5	3	5	5	5	3	1	6	4	6	5	3	3	3	3	3	3	3	3
26	18	1	0	1	2	4	4	2	2	3	3	3	2	4	2	3	4	3	2	2	3	3	2	4	2	4	2	2	4	4	4	4	4	4	3	4	4	4	4	4	4	2	2	2	2	2	2	2	2
26	21	1	1	1	3	4	4	3	3	3	3	2	2	4	1	1	4	1	2	1	1	4	1	4	1	4	1	1	1	1	1	5	5	1	1	1	1	1	1	1	1	1	2	2	1	2	1	1	1
26	23	1	1	1	1	3	3	3	2	3	3	3	3	4	3	3	4	3	3	1	3	4	3	4	1	4	3	3	4	4	4	4	4	4	4	4	4	4	4	5	4	3	3	3	3	3	3	3	3
26	24	1	1	1	1	4	4	2	1	2	2	2	2	4	2	2	3	2	2	2	2	3	2	3	2	3	2	2	2	2	2	2	2	1	1	2	3	2	3	3	3	2	2	2	2	2	2	2	2
26	18	1	1	1	2	3	4	3	3	3	3	3	2	2	3	3	2	3	3	3	3	2	2	4	3	2	3	3	2	1	2	4	4	4	4	4	4	4	4	4	4	4	4	4	1	4	1	2	3
26	15	1	0	1	1	3	3	1	2	1	1	4	2	4	4	1	3	1	2	1	3	4	1	3	1	3	2	1	4	3	1	5	6	4	3	3	3	3	4	5	3	3	3	3	3	3	3	2	4
26	17	1	1	1	2	3	3	2	2	3	3	2	2	4	3	3	3	2	2	2	2	3	2	4	2	4	1	3	3	4	3	4	4	4	4	4	4	2	4	4	3	2	4	3	3	3	3	3	3
26	19	1	1	1	2	3	3	3	3	3	3	3	3	2	3	3	2	3	3	3	3	2	3	2	4	2	2	3	5	5	5	4	4	4	4	4	4	4	6	5	6	2	2	2	2	2	2	2	2
26	20	1	1	1	2	3	3	2	2	2	2	2	2	3	2	3	3	3	3	2	2	4	2	3	2	3	2	3	4	4	4	4	4	4	4	4	4	4	4	4	4	3	3	3	3	3	3	3	3
26	21	1	1	1	2	3	3	3	3	4	2	2	2	4	3	4	4	3	3	2	3	4	2	4	2	4	3	3	4	3	4	4	4	4	4	3	4	4	4	4	4	2	1	1	1	1	1	1	1
26	24	1	1	1	2	4	4	3	3	3	3	3	3	4	3	3	4	4	4	4	4	4	2	4	3	4	3	4	4	4	4	4	4	4	4	4	4	6	4	4	6	1	1	1	1	1	2	1	2
26	14	1	1	1	2	3	3	2	2	3	2	3	2	4	3	2	4	2	2	1	3	4	2	4	1	4	2	2	3	3	3	4	3	3	3	3	4	5	3	3	4	3	3	3	3	3	3	3	3
26	15	1	1	1	1	2	3	2	2	2	2	3	2	4	2	2	3	2	2	2	2	3	2	3	2	3	2	2	2	3	3	4	4	3	4	3	4	3	3	4	3	2	3	3	3	4	4	3	2
26	19	1	1	1	2	4	4	3	3	3	3	3	2	4	3	4	3	4	4	2	4	3	3	4	2	4	4	3	5	5	5	5	5	5	2	4	4	6	5	5	5	2	2	2	2	2	2	2	2
26	17	1	1	1	2	4	4	2	2	3	3	3	3	2	3	3	2	3	3	3	3	2	3	2	3	2	3	3	3	3	3	3	3	3	3	3	3	3	3	3	3	4	2	3	2	3	3	3	3
27	20	1	1	1	1	2	4	2	4	3	2	2	3	4	2	2	4	1	2	2	2	3	3	3	1	4	2	2	5	4	5	4	3	5	4	3	4	4	4	4	4	3	3	3	3	3	3	3	3
27	22	1	1	0	2	2	4	2	4	4	3	2	2	4	3	2	3	3	3	3	4	1	3	2	3	4	3	2	5	3	6	3	5	6	6	4	5	6	6	6	4	3	4	3	4	3	4	3	3
27	25	1	1	1	2	4	4	3	2	4	4	3	3	4	3	4	4	3	3	2	4	4	2	4	2	4	2	4	4	4	6	5	5	5	4	4	4	6	4	4	4	2	2	2	2	2	2	4	2
27	24	1	1	1	2	3	4	4	3	4	4	4	2	4	4	4	4	4	4	2	4	4	4	4	4	4	3	4	5	6	5	6	5	6	6	6	5	6	5	5	5	1	1	1	1	1	1	1	1
27	14	1	1	1	2	3	3	3	4	3	1	3	1	3	4	3	2	3	3	3	3	2	3	1	4	4	2	2	2	4	4	3	4	4	2	3	4	1	2	2	5	4	5	5	4	3	4	1	2
27	16	1	1	0	2	3	4	2	3	3	4	2	3	4	2	3	4	3	2	3	3	4	2	4	3	4	2	2	3	3	3	3	3	3	3	3	3	3	3	3	3	3	3	3	3	3	3	3	3
27	18	1	1	1	2	3	4	2	2	3	3	2	2	4	2	2	3	2	3	2	2	3	2	3	1	4	1	1	3	2	4	2	1	1	1	3	5	4	4	3	4	2	2	2	2	3	2	4	3
27	20	1	1	1	2	2	4	2	2	3	3	3	3	4	3	3	3	3	3	3	3	3	2	4	2	4	2	2	4	4	4	4	4	4	4	3	4	3	2	3	3	4	3	3	3	3	3	3	3
27	25	1	1	1	2	3	4	2	3	4	4	2	3	4	2	4	4	4	4	1	4	4	2	4	2	4	3	3	3	3	4	3	4	5	5	5	5	6	5	5	5	1	1	1	1	1	1	1	1
27	22	1	1	1	2	3	4	3	2	4	4	3	4	4	4	4	4	4	3	2	4	1	3	3	3	4	4	4	4	5	4	4	4	4	4	4	4	4	4	4	4	1	1	1	1	1	1	1	1
27	21	1	0	1	1	3	3	2	2	3	3	2	2	4	2	2	3	2	1	1	3	3	2	4	2	4	2	2	4	4	4	4	4	4	4	4	4	5	5	4	4	4	4	4	4	4	4	4	4
27	25	1	1	1	2	4	4	3	1	3	3	3	1	4	3	3	4	3	3	1	3	4	1	4	1	4	1	2	4	3	5	4	5	4	1	2	5	5	4	4	4	3	2	2	1	1	1	1	1
27	23	1	1	1	2	2	4	3	2	2	2	2	3	4	2	2	4	2	2	2	4	3	2	4	2	4	1	2	2	4	4	3	5	3	3	5	4	6	3	3	3	3	3	3	3	2	2	3	3
27	19	1	1	1	2	4	4	3	1	3	3	3	3	4	3	2	4	3	3	2	4	4	3	4	2	4	3	3	3	5	5	5	5	4	3	4	4	5	3	5	5	3	3	4	2	2	2	3	2
27	16	1	1	1	3	4	4	4	4	4	4	4	4	4	4	4	4	4	4	4	4	4	4	4	4	4	4	4	4	6	6	6	6	6	6	6	6	6	6	6	6	3	2	4	2	2	1	1	1
27	17	1	1	1	2	4	4	3	2	3	3	3	2	4	3	3	4	3	3	2	3	4	3	4	1	4	3	3	4	4	4	4	4	4	4	4	4	6	4	4	4	2	3	2	2	2	2	3	2
27	20	1	1	1	2	3	4	2	2	3	3	2	2	4	2	4	4	3	2	1	4	4	1	3	1	4	2	3	4	4	4	2	5	5	4	2	4	5	4	5	5	2	2	4	2	1	5	2	2
27	23	1	1	1	2	3	3	2	2	2	2	2	2	3	2	2	3	2	2	2	2	3	2	4	1	3	1	2	1	2	2	2	2	2	2	2	2	1	1	1	1	4	3	3	3	3	3	4	3
27	21	1	1	1	2	2	3	3	1	2	3	3	1	3	3	3	3	2	3	1	3	3	3	3	2	3	2	2	3	5	6	2	6	6	3	4	4	6	4	6	6	4	5	3	3	3	3	3	4
27	22	1	1	1	3	3	3	2	2	2	3	3	3	4	3	3	3	3	3	1	3	3	2	3	1	4	2	3	4	4	5	4	4	5	4	3	4	5	4	4	4	3	2	2	2	2	1	3	3
27	24	1	1	1	1	4	4	3	2	3	3	3	3	4	3	3	3	3	3	2	4	3	2	4	2	4	2	3	3	4	4	2	2	2	2	2	2	6	4	2	6	3	4	2	2	2	3	3	3
28	21	1	1	1	2	4	4	2	1	4	4	3	2	4	3	4	4	3	3	1	4	4	2	4	1	4	2	2	1	3	2	3	3	4	4	3	3	6	3	4	3	1	1	1	1	1	1	1	1
28	15	1	1	1	2	4	4	2	1	4	4	4	2	4	3	3	4	3	2	1	3	3	2	4	1	4	1	3	4	6	5	2	5	5	1	4	3	5	5	3	5	1	1	1	1	1	1	1	1
28	18	1	0	1	1	3	4	3	2	3	3	3	3	4	3	3	3	3	3	3	3	4	3	4	2	4	3	3	4	4	4	4	4	4	4	4	4	6	4	4	5	3	3	3	3	2	2	3	4
28	21	1	1	1	2	2	2	3	3	3	3	2	3	4	2	2	3	3	2	2	2	3	2	3	3	3	2	3	4	4	4	3	4	3	4	4	3	4	3	3	4	3	3	3	3	3	3	3	3
28	24	1	1	1	2	4	4	3	2	4	4	4	2	4	3	3	4	3	3	3	3	4	2	4	2	4	3	3	2	5	5	5	5	5	2	3	5	6	5	5	6	2	3	3	1	3	3	1	3
28	16	1	1	1	1	3	4	2	2	4	4	3	2	4	3	4	4	4	3	1	3	4	2	4	2	4	2	4	5	4	4	3	5	4	3	4	2	6	3	3	3	1	3	2	2	3	2	3	2
28	19	1	1	1	2	3	3	3	2	3	3	3	3	4	3	3	3	2	4	2	3	3	2	4	2	4	2	2	3	2	4	2	2	2	2	4	5	5	5	5	4	3	4	3	3	4	4	4	4
28	18	1	1	1	3	4	4	4	2	4	4	4	2	4	4	4	4	4	4	1	4	4	3	4	2	4	3	4	5	5	4	5	4	4	4	5	4	6	6	4	5	1	1	1	1	1	1	1	1
28	20	1	1	1	2	4	4	2	1	3	3	2	1	4	2	3	4	3	3	1	3	4	1	4	1	4	2	3	1	4	6	3	4	3	4	3	4	6	4	6	4	3	3	2	2	3	2	3	3
28	21	1	1	1	2	3	3	3	2	3	3	3	3	4	3	3	4	3	3	3	3	3	2	4	2	4	2	3	4	4	4	4	5	5	4	4	4	5	4	4	4	3	2	3	2	2	2	2	2
28	22	1	0	1	1	3	4	2	2	3	3	2	2	4	1	2	4	2	2	1	2	4	1	4	1	4	1	2	3	3	4	3	3	3	3	3	4	3	4	3	4	3	2	2	3	2	2	3	2
28	23	1	1	1	2	4	4	4	3	4	4	4	3	4	3	3	4	3	3	3	3	4	3	4	3	4	3	3	3	4	4	3	3	4	4	4	4	6	5	4	5	3	3	3	3	3	3	3	3
28	17	1	1	1	2	3	3	2	2	3	3	1	2	4	1	2	3	2	1	1	2	3	1	4	1	3	1	3	1	4	3	3	3	4	3	4	5	4	3	4	4	3	3	3	3	3	3	4	3
28	16	1	1	1	2	3	3	2	2	2	2	2	2	3	2	2	3	2	2	2	2	3	2	3	2	3	2	2	3	3	3	3	3	3	2	5	3	4	4	3	3	3	3	3	3	3	3	3	3
28	18	1	0	0	2	3	4	2	2	3	3	2	2	3	2	2	3	2	2	2	3	3	1	2	2	4	2	3	4	4	4	2	3	4	3	3	3	6	4	4	5	4	3	3	3	2	2	2	3
28	23	1	1	1	2	4	4	3	2	4	4	3	2	4	4	4	4	4	4	1	4	4	3	4	3	4	2	4	2	4	4	4	5	5	4	4	4	4	3	5	5	2	3	2	2	4	2	3	3
28	22	1	0	1	1	4	4	3	2	3	3	4	3	4	4	3	4	2	3	1	3	3	3	4	1	4	2	2	5	4	4	2	2	3	3	3	4	4	3	3	2	3	2	3	2	2	1	2	1
28	20	1	0	1	2	4	4	3	4	4	4	4	3	4	3	4	4	3	4	2	3	4	2	4	1	4	2	3	5	5	4	3	3	3	3	3	4	5	4	4	4	2	3	3	3	3	3	3	3
28	19	0	1	1	2	4	4	3	2	3	3	4	2	4	4	3	4	2	3	1	4	3	2	3	2	4	3	3	3	5	6	6	6	6	5	5	4	6	5	5	6	1	2	4	1	4	2	1	1
28	17	1	1	1	2	3	3	3	3	4	3	3	4	4	3	3	4	3	3	3	4	3	3	3	2	4	1	4	3	4	3	3	3	2	3	3	4	5	4	3	4	3	3	3	1	3	3	4	4
29	14	1	1	1	2	3	4	2	2	2	2	2	2	4	2	2	3	3	2	3	3	3	2	3	2	3	2	2	1	5	6	6	4	4	4	4	3	4	4	4	4	3	3	3	3	3	3	3	3
29	25	1	1	1	2	3	4	3	3	4	4	4	4	4	4	4	3	3	4	2	4	4	2	4	2	3	2	4	4	6	6	4	5	6	5	4	4	4	4	4	5	1	2	1	1	1	1	1	1
29	23	1	1	1	2	3	4	2	1	3	3	2	2	4	3	3	4	3	3	2	3	3	2	4	2	3	2	3	3	5	2	3	5	5	5	2	2	6	5	5	6	5	2	3	3	3	2	4	2
29	16	1	1	1	1	4	3	2	2	3	3	3	3	4	3	3	4	3	2	2	3	3	2	4	2	4	2	3	5	4	5	4	4	4	4	4	5	4	4	4	4	3	3	3	2	2	3	3	3
29	18	1	1	1	1	4	3	2	3	4	4	2	3	4	2	3	4	3	2	3	2	4	1	4	2	4	1	3	2	4	2	3	1	2	3	1	2	1	3	2	4	1	2	1	2	2	1	2	1
29	22	1	1	1	2	3	4	3	2	2	3	3	1	4	3	3	3	2	2	2	2	3	3	4	1	4	2	2	5	3	3	1	3	2	3	3	4	6	3	3	3	3	2	2	2	2	2	2	3
29	17	1	1	1	2	3	3	2	2	2	2	2	2	4	2	2	3	2	2	2	2	3	2	3	2	3	2	2	4	3	4	4	3	4	3	3	4	3	4	4	4	3	2	3	2	3	3	3	3
29	19	1	0	1	1	3	3	1	1	2	2	2	1	4	3	2	3	1	1	2	3	2	2	4	1	4	1	3	3	4	4	4	3	3	4	3	3	4	2	3	4	3	3	3	2	3	3	2	2
29	20	0	1	1	2	3	4	2	2	3	3	3	2	4	4	4	4	3	2	2	3	4	2	4	2	4	2	4	4	6	3	3	4	4	5	5	5	5	3	4	4	2	2	1	1	1	1	1	1
29	22	1	1	1	2	4	4	3	4	4	4	3	4	4	4	4	4	4	3	4	4	4	2	4	2	4	2	4	5	5	5	5	5	5	4	5	5	6	5	5	5	1	1	1	1	1	1	3	1
29	24	1	1	1	1	1	3	2	2	3	4	2	2	4	2	2	3	3	2	1	2	3	1	4	1	4	1	2	4	3	1	1	3	3	3	4	4	3	1	3	3	1	1	2	1	1	2	3	3
29	16	1	1	1	1	4	4	2	3	4	2	3	3	4	2	3	3	4	1	2	3	3	1	4	2	4	1	3	4	5	3	3	5	4	4	3	4	6	4	5	4	2	4	3	3	2	2	2	3
29	15	1	1	1	3	3	3	3	2	3	3	3	3	4	2	3	3	3	2	2	2	3	3	3	1	4	2	3	4	4	4	4	4	4	4	4	4	4	4	4	4	3	3	3	3	3	3	3	3
29	17	1	1	1	1	4	4	2	2	4	4	4	2	4	4	3	4	3	2	1	4	4	2	4	1	4	2	4	5	5	5	5	5	3	5	3	5	4	2	5	5	3	2	1	2	1	1	1	2
29	19	1	1	0	1	4	4	2	1	3	3	2	3	4	2	2	3	2	3	3	3	3	3	3	3	3	2	2	3	4	4	4	4	4	4	4	4	4	4	4	4	3	3	3	3	3	3	3	3
29	21	1	0	0	2	4	4	3	3	3	3	3	3	2	3	4	4	4	4	4	4	4	4	3	2	4	4	4	4	4	4	4	4	4	4	4	4	4	4	4	4	3	3	3	3	3	3	3	1
29	22	1	0	1	2	3	3	2	2	2	2	2	2	3	2	2	3	2	2	2	2	3	2	3	2	3	1	2	5	5	4	4	4	3	4	3	3	3	3	3	3	3	3	3	3	3	3	3	3
29	16	1	1	1	2	3	3	4	2	3	3	4	3	4	4	4	4	3	4	4	4	3	3	4	2	4	3	3	2	4	5	4	5	5	4	3	4	3	5	5	2	1	2	2	2	2	3	2	2
29	15	0	1	1	2	3	3	2	3	4	4	2	2	3	2	3	3	3	3	2	3	3	2	3	1	4	2	2	2	2	5	2	2	2	3	2	4	6	6	6	6	1	1	3	3	3	3	3	3
29	18	0	1	1	2	4	4	4	3	3	3	3	4	4	4	4	4	4	4	4	4	4	4	4	2	4	2	3	3	3	5	5	6	6	3	3	3	6	3	6	6	1	1	1	1	1	1	1	1
29	19	1	1	1	2	3	3	2	2	4	4	2	3	4	2	4	2	4	3	3	2	3	2	4	3	4	1	4	5	1	5	4	2	3	3	3	4	6	5	3	2	3	3	1	1	1	1	1	1
30	22	0	0	1	2	3	4	3	2	3	4	4	2	4	4	4	4	4	3	2	3	4	2	4	2	4	2	3	4	4	4	3	4	4	4	4	4	6	4	4	4	3	3	3	3	3	3	3	3
30	24	0	0	1	2	4	4	2	1	3	3	2	2	4	2	3	4	3	2	2	3	4	2	4	2	4	2	3	4	4	4	4	3	4	4	4	4	6	4	4	4	3	3	3	3	3	3	3	3
30	16	0	1	1	2	4	4	4	2	4	4	4	2	4	2	4	4	4	3	1	3	4	3	4	3	4	3	3	5	5	5	5	5	5	5	5	5	5	5	5	5	3	3	3	3	3	3	3	3
30	17	0	1	1	2	4	4	4	2	4	4	4	2	4	4	4	4	4	4	3	4	4	3	4	3	4	4	4	4	4	3	3	3	4	5	3	4	6	6	6	6	1	1	1	1	1	1	1	1
30	22	0	1	1	2	4	3	3	2	3	3	3	3	4	3	3	4	2	3	2	3	3	2	4	3	4	3	3	5	1	5	4	4	4	4	4	4	6	4	4	4	3	3	3	3	3	3	3	2
30	25	0	1	1	2	4	4	3	2	4	3	4	1	4	4	4	4	4	4	1	4	4	4	4	2	4	3	4	4	3	3	4	1	1	4	1	1	3	3	1	6	3	3	3	3	3	3	3	3
30	19	0	1	0	2	4	4	2	1	3	3	2	2	4	2	4	4	2	2	1	2	4	2	4	1	4	2	3	4	3	5	3	4	3	3	4	5	6	6	5	4	3	1	1	2	2	1	2	3
30	15	0	1	1	1	4	4	2	2	4	4	4	4	4	4	4	4	4	4	1	3	4	3	4	2	4	2	3	3	2	3	2	3	3	1	2	3	6	2	5	5	3	2	3	2	3	3	4	3
30	14	0	1	1	2	4	4	4	3	4	4	4	4	4	4	4	4	4	4	3	4	4	4	4	2	4	2	4	3	3	5	3	4	2	3	4	4	6	6	6	6	3	3	1	2	4	2	2	3
30	16	0	0	1	3	4	4	4	2	4	4	4	2	4	4	4	4	4	4	1	4	4	3	4	2	4	3	4	3	4	4	4	4	5	2	5	4	6	5	3	4	1	1	1	1	1	1	1	1
30	20	0	1	1	2	4	4	3	4	4	4	4	4	4	3	4	4	4	4	1	4	4	3	4	3	4	3	3	4	4	4	4	1	3	4	4	4	4	4	4	4	3	3	3	3	3	3	3	3
30	24	0	1	1	2	4	4	3	2	4	4	4	2	4	4	4	4	4	4	2	4	4	3	4	3	4	3	4	4	5	6	4	3	4	4	4	4	6	4	4	5	3	1	2	1	1	1	1	1
30	22	0	1	1	2	3	4	4	3	4	4	4	4	1	4	4	4	4	4	3	4	4	4	4	4	4	2	4	4	4	4	4	4	6	4	6	6	6	5	5	5	1	1	1	1	1	1	1	1
30	18	0	1	1	2	4	3	2	2	3	3	2	2	4	3	3	4	3	3	2	3	3	2	4	2	4	2	3	3	5	4	3	5	4	4	4	4	6	4	5	4	3	3	2	2	2	2	2	2
30	21	0	0	1	2	4	4	4	4	4	4	4	3	4	4	4	4	4	4	3	4	4	4	4	2	4	3	4	4	5	5	5	4	5	5	5	4	6	6	5	6	3	3	2	2	1	1	1	1
30	19	0	0	1	2	4	4	4	3	4	4	4	4	4	4	4	4	4	3	3	4	4	3	4	3	4	3	4	3	5	5	5	5	5	5	5	5	5	5	5	5	1	1	1	1	1	1	1	1
30	23	0	1	1	2	4	4	3	2	4	4	3	3	4	3	4	4	3	3	3	4	4	2	4	4	4	2	4	3	4	4	3	3	3	3	3	4	5	4	3	4	3	4	3	3	2	3	3	4
30	16	0	1	1	3	4	4	4	2	4	4	3	2	4	4	4	4	4	4	2	4	4	2	4	2	4	2	4	3	5	5	4	5	4	3	5	5	4	4	5	5	1	1	1	1	1	1	1	1
30	15	0	1	1	2	4	4	3	3	4	4	4	4	4	4	4	1	4	4	1	3	3	2	4	2	4	3	4	1	2	6	3	1	1	1	1	4	6	6	6	6	1	1	1	1	1	1	1	1
30	24	0	1	1	2	4	4	3	3	3	3	3	3	4	3	4	4	4	3	3	4	4	3	4	2	4	2	2	4	4	5	4	4	4	4	3	4	6	5	4	4	1	1	1	1	1	1	1	1
30	21	0	1	1	2	3	3	4	3	4	4	4	4	4	4	4	4	4	3	2	4	3	2	4	3	4	2	3	5	5	5	5	5	5	2	6	5	6	4	5	5	2	3	2	2	2	2	2	2
30	17	0	1	1	3	4	3	2	2	2	3	3	1	4	3	4	4	2	2	1	4	4	1	4	1	4	2	2	2	3	4	2	6	5	4	4	3	5	5	6	5	1	1	1	1	3	1	1	1
30	22	0	0	1	2	4	4	4	1	4	4	4	1	4	4	3	2	3	4	1	4	3	2	4	1	4	4	4	5	6	3	6	6	6	3	2	2	5	4	5	4	1	1	1	1	1	1	1	1
30	18	0	1	1	2	4	4	3	3	3	3	3	3	4	3	3	4	3	3	1	4	4	2	4	2	4	2	3	4	5	3	4	5	5	5	5	4	6	4	4	5	2	3	2	1	1	2	1	1
30	21	0	1	1	2	4	4	4	2	4	4	4	4	4	4	4	4	4	4	2	4	4	4	4	2	4	3	4	3	5	5	5	5	5	3	4	4	5	3	5	5	1	2	1	1	1	1	2	2
30	23	0	1	1	2	3	4	3	3	4	4	3	3	4	3	4	4	3	2	3	3	4	2	4	2	4	2	3	3	5	5	5	5	5	4	5	5	6	5	5	5	2	2	1	1	1	2	2	1
30	24	0	1	1	1	3	3	2	4	3	3	2	3	4	2	3	3	3	2	1	3	3	2	4	1	4	1	3	3	3	3	3	5	4	5	5	5	6	3	5	5	2	4	2	2	2	2	3	3
30	18	0	1	1	2	3	4	3	2	4	4	4	3	4	3	4	4	4	4	2	3	4	2	4	2	4	2	4	3	4	3	4	4	4	4	3	5	5	4	5	3	2	2	3	2	2	3	2	2
30	15	1	1	1	1	4	4	2	2	4	4	3	2	4	4	4	4	4	4	2	4	4	2	4	2	4	2	4	5	4	4	4	6	6	3	4	4	6	4	4	5	2	2	1	1	2	3	3	3
30	17	0	1	1	2	4	4	4	4	4	4	4	4	4	4	4	4	4	4	3	4	4	4	4	3	4	3	4	5	5	6	6	5	6	4	5	6	6	6	6	6	1	1	1	1	1	1	1	1
30	19	0	0	1	2	4	4	4	2	4	4	4	2	4	3	4	4	3	3	1	3	3	2	4	1	4	2	3	3	3	3	3	3	3	3	4	3	4	3	4	4	1	3	1	1	1	1	1	1
30	20	0	0	0	3	4	4	4	3	4	4	4	4	4	4	4	4	4	4	2	4	4	2	4	4	4	4	4	5	6	6	5	4	4	4	4	5	6	4	5	4	1	2	1	1	1	2	1	1
30	21	1	1	1	2	3	4	2	2	2	3	3	3	4	3	2	2	2	2	2	2	3	2	3	2	3	2	2	3	3	3	3	4	4	4	4	4	2	2	4	2	3	3	3	3	3	3	3	3
30	24	1	1	1	2	3	3	2	2	1	3	3	3	4	2	1	1	2	1	1	3	2	3	3	2	3	2	2	2	2	2	3	2	2	3	4	2	3	3	3	3	2	2	3	2	4	4	5	3
30	14	1	0	0	2	3	4	4	2	3	2	4	3	4	3	3	3	2	2	2	2	1	3	4	2	3	2	3	5	5	4	3	4	4	4	4	4	4	4	4	4	2	3	3	3	3	3	3	3
30	15	1	1	1	2	4	4	2	2	3	3	3	3	4	3	2	3	2	2	2	3	4	3	4	2	4	3	2	5	5	5	5	5	5	5	3	5	5	5	5	5	4	4	4	2	2	2	2	2
30	19	1	1	1	2	3	4	2	2	3	3	2	2	4	2	3	3	2	2	2	3	3	2	3	2	3	2	2	2	5	4	4	4	4	4	4	4	4	4	4	4	4	4	4	2	3	2	3	4
30	17	0	1	1	2	4	4	2	3	2	2	3	2	4	2	3	4	2	2	2	3	3	2	3	2	4	2	3	4	1	5	2	1	2	2	2	5	5	2	2	2	2	4	2	4	3	2	3	4
30	20	1	1	1	4	3	3	2	3	2	3	3	2	4	2	2	2	3	2	3	3	3	3	4	1	4	3	3	4	2	2	2	2	3	3	3	3	4	6	4	3	5	5	4	1	3	3	5	5
30	22	1	1	1	2	3	3	2	2	3	3	2	3	2	3	3	3	3	2	2	3	3	2	3	2	3	2	3	4	4	4	4	4	4	4	4	4	4	4	4	4	3	3	4	3	4	3	4	4
30	25	1	1	1	2	3	4	2	2	3	3	3	3	4	3	3	4	3	3	3	3	4	3	4	3	4	3	3	3	4	3	2	2	4	2	3	3	5	4	3	4	3	2	2	2	2	2	2	2
30	24	1	1	1	2	4	4	3	2	4	4	4	4	4	4	4	4	4	4	4	4	4	4	4	2	4	3	4	2	6	5	5	6	6	6	5	3	6	6	6	6	3	2	2	1	3	2	2	3
30	14	1	1	1	2	3	4	3	3	3	3	3	3	4	3	3	4	3	3	2	3	4	2	4	2	4	2	3	3	4	4	4	5	5	5	5	5	6	3	4	5	3	2	3	2	2	3	2	3
30	16	1	1	1	3	4	4	2	2	3	3	4	4	4	3	3	4	3	4	3	3	4	3	1	3	2	4	3	3	5	6	5	4	5	4	4	5	6	5	4	4	1	1	3	2	4	3	3	2
30	18	1	1	1	2	4	4	2	4	4	4	3	2	4	3	4	3	4	3	2	3	4	3	4	2	4	2	4	4	6	6	5	5	5	5	5	5	6	4	5	4	3	3	2	1	1	2	1	3
30	20	1	0	1	1	4	4	2	1	4	4	3	2	4	4	4	4	3	2	4	4	3	2	4	2	4	1	3	2	2	2	4	2	2	2	4	4	4	5	5	6	4	3	4	3	4	2	4	4
30	25	1	0	1	1	4	4	2	2	3	3	3	2	4	3	3	4	3	2	2	4	4	2	4	2	4	2	3	5	5	5	5	6	6	5	4	3	5	5	6	5	2	2	3	1	1	1	1	1
30	22	0	1	1	2	3	4	3	2	4	4	4	3	4	4	4	4	4	4	1	4	4	2	4	1	4	2	4	4	5	5	5	6	6	4	3	3	6	4	4	3	1	1	1	1	1	1	1	1
30	21	1	1	1	2	3	3	2	2	3	3	2	1	4	2	3	3	2	2	1	1	3	1	4	1	3	1	2	3	2	3	2	2	2	2	1	2	2	2	2	3	3	3	3	3	3	3	4	4
30	25	1	1	1	2	3	4	3	2	3	2	3	2	4	3	3	4	2	3	2	3	4	3	4	2	4	2	3	3	4	4	4	4	5	4	4	5	5	5	5	5	4	3	4	2	4	2	4	3
30	23	1	0	0	2	3	3	2	1	3	3	2	1	4	2	2	3	2	2	1	3	3	1	3	1	4	1	2	3	3	3	3	4	3	3	4	4	5	4	4	4	4	4	4	3	3	3	3	3
30	19	1	1	1	2	3	3	3	1	3	3	3	2	3	2	3	3	2	3	1	3	3	3	3	2	3	2	3	5	5	5	5	6	6	4	6	6	6	6	5	5	5	5	2	3	3	5	3	3
30	16	1	0	1	2	3	3	3	2	4	4	4	2	4	3	4	3	2	2	1	4	3	3	4	2	3	2	4	3	2	1	1	4	2	1	1	1	6	3	2	1	1	3	3	3	1	3	4	5
30	17	1	0	0	1	4	4	4	4	4	4	4	4	4	3	3	4	4	4	4	4	4	2	3	1	4	3	2	3	3	3	3	3	3	3	4	4	4	4	4	4	3	3	3	3	3	3	3	3
30	20	1	1	1	2	3	3	2	2	2	2	3	2	4	3	2	2	2	2	2	3	3	2	3	2	3	2	2	4	3	4	3	3	3	3	3	3	3	3	3	3	4	3	4	4	4	4	4	4
30	23	1	1	1	1	3	3	2	2	2	2	2	3	4	2	2	4	2	2	2	2	3	2	4	2	3	2	2	4	4	3	3	4	3	4	3	4	3	4	3	4	3	2	3	2	3	3	2	2
30	21	1	1	1	2	3	3	2	2	2	2	3	3	4	3	2	3	2	3	1	3	3	3	4	1	4	2	2	4	4	4	4	3	4	3	4	3	4	3	4	3	3	3	3	3	3	3	3	3
30	22	1	1	1	2	3	3	2	3	3	3	3	3	2	3	3	2	3	3	2	2	3	2	3	2	3	2	2	4	5	6	4	5	4	4	5	5	4	5	5	4	2	2	2	3	3	3	3	3
30	24	1	1	1	2	4	4	2	3	4	4	4	3	4	4	4	4	4	3	1	4	3	3	4	2	4	2	4	2	5	4	6	6	5	2	2	4	4	2	5	6	2	4	3	3	4	1	4	1
30	21	1	0	1	2	3	3	3	1	3	3	3	3	4	3	3	4	3	3	3	4	3	3	4	2	4	2	3	3	4	4	5	5	5	5	5	5	4	5	5	5	2	3	3	3	2	2	4	2
30	15	1	1	1	1	3	4	2	2	3	2	3	2	4	2	3	4	2	2	1	4	4	2	4	1	4	2	2	4	4	4	3	4	4	3	3	4	6	3	4	3	2	1	3	1	2	2	2	2
30	18	1	1	1	2	3	3	3	3	3	3	3	2	4	3	3	3	3	2	2	4	4	3	4	3	4	2	3	4	5	5	4	4	4	3	3	4	6	5	3	4	2	1	1	1	2	4	4	2
30	21	1	1	1	2	3	4	2	2	4	3	2	3	4	2	3	4	2	3	3	3	4	1	4	1	4	2	2	3	3	2	4	4	5	2	6	4	4	2	5	5	4	3	2	2	2	2	2	2
30	24	1	1	1	2	3	4	4	3	4	4	3	3	4	3	4	4	3	3	3	4	2	3	4	1	4	2	3	5	5	5	5	5	5	5	5	5	5	5	5	5	4	1	2	2	2	2	2	2
30	16	1	1	0	2	4	3	3	3	4	3	3	4	3	4	4	3	4	4	4	3	4	4	3	2	4	2	3	5	6	6	6	6	6	6	5	5	6	6	5	4	2	5	1	2	3	3	3	5
30	19	1	1	1	2	4	3	3	2	3	3	4	3	4	4	3	4	3	4	2	4	4	4	4	3	4	4	3	2	5	5	5	5	5	5	5	5	5	5	6	5	2	2	2	1	1	1	2	1
30	18	1	1	1	2	3	4	2	2	3	3	2	2	4	2	2	3	2	1	1	2	3	1	4	1	3	1	2	3	1	3	4	3	3	3	3	4	4	3	3	4	3	2	3	3	2	2	3	3
30	20	1	1	1	1	3	3	3	2	2	2	3	2	4	3	3	2	3	3	3	3	3	3	3	2	3	2	2	3	3	3	2	2	2	2	3	2	3	3	1	4	4	2	4	3	2	1	3	2
30	21	1	1	1	2	3	4	2	1	4	4	4	1	4	4	4	3	4	4	4	4	4	2	4	2	3	2	2	2	2	2	2	2	2	2	3	4	5	4	4	4	3	3	3	3	3	3	3	3
30	22	1	1	1	1	3	4	2	2	4	4	4	2	4	4	4	4	4	2	2	4	3	2	4	2	4	2	3	1	1	4	2	4	5	2	2	3	6	4	4	4	3	2	2	3	2	3	4	3
30	23	1	1	1	2	3	4	4	3	4	4	3	4	4	4	4	3	4	3	2	4	4	4	3	2	4	2	3	3	3	3	4	5	4	3	2	4	5	4	5	4	4	4	3	2	3	3	4	4
30	17	1	1	1	2	4	4	2	2	3	2	3	2	4	4	3	3	3	3	2	4	4	2	4	2	4	2	3	4	5	4	5	5	5	2	5	4	5	4	5	5	1	2	1	1	3	2	2	2
30	16	1	1	1	2	4	3	4	3	4	4	3	3	4	4	3	3	3	3	2	4	4	3	4	3	4	2	3	3	2	3	2	4	3	4	3	3	6	3	4	3	2	3	4	1	2	3	4	3
30	18	1	1	1	2	3	4	3	2	2	3	3	2	4	3	3	4	3	3	1	3	4	2	4	1	4	2	3	3	4	5	4	5	5	4	5	5	5	5	5	5	3	3	4	2	2	2	2	2
30	23	1	0	1	2	3	3	2	2	3	3	3	2	4	3	3	3	3	3	2	3	4	2	4	2	4	2	3	4	5	5	3	4	4	4	5	5	6	5	5	4	1	4	1	1	1	2	2	3
30	22	1	1	1	1	3	3	2	2	3	3	3	2	4	3	3	3	3	2	2	3	4	2	4	2	4	1	4	1	5	5	4	6	5	1	5	4	6	6	6	6	4	4	3	3	4	4	3	4
30	20	1	1	1	2	4	3	2	2	3	3	2	2	4	2	3	3	2	4	2	2	4	2	4	2	4	2	3	6	3	3	2	2	3	3	1	3	5	4	4	5	3	2	1	2	3	4	1	1
30	19	1	1	1	1	3	3	2	3	2	2	3	3	4	3	2	3	2	1	1	3	1	1	1	4	3	1	1	3	4	1	3	3	3	3	3	3	5	1	2	1	1	3	1	1	1	1	1	1
30	17	1	1	1	1	2	4	2	2	3	3	4	3	4	4	3	4	3	3	1	4	4	2	4	2	4	2	3	4	4	4	4	5	6	4	5	6	6	5	5	5	3	4	3	2	2	1	3	1
30	14	1	1	1	2	4	4	2	2	3	3	3	3	4	3	3	4	3	3	2	3	4	2	4	2	4	3	3	4	4	4	4	5	4	3	3	4	4	4	4	4	3	3	3	3	2	3	3	3
30	25	1	1	1	2	3	3	2	1	2	2	2	2	4	2	3	3	3	2	1	3	3	2	4	1	4	2	3	4	4	5	4	4	4	4	3	4	4	3	4	3	3	3	2	2	1	4	3	3
30	23	1	1	0	2	3	4	3	3	3	3	2	3	4	3	3	4	3	2	2	4	4	3	4	1	4	2	3	2	5	2	3	5	5	4	5	3	5	5	5	6	2	2	1	1	1	1	4	3
30	16	1	1	1	2	4	4	3	2	3	3	4	3	4	3	3	3	3	3	3	4	4	3	3	2	4	2	2	1	4	5	4	4	4	3	3	4	3	6	3	5	1	1	1	1	1	1	1	1
30	18	1	0	0	2	3	4	2	2	3	3	2	1	4	2	2	3	1	1	1	2	4	1	4	1	4	1	2	3	2	4	2	4	4	2	4	4	1	5	4	4	1	1	1	1	3	4	3	4
30	22	1	0	1	2	3	3	1	2	2	3	3	2	4	3	2	4	2	2	2	3	3	2	4	2	4	1	2	4	4	4	4	4	3	4	4	3	3	4	4	4	4	1	2	2	2	4	4	2
30	17	1	0	1	2	2	3	3	2	4	3	4	3	4	3	4	4	4	3	4	3	1	2	4	3	4	3	4	5	4	4	5	3	5	4	4	5	4	3	3	5	3	3	2	3	2	3	5	2
30	19	1	1	1	2	3	3	3	2	3	3	3	4	4	2	3	4	3	3	2	4	3	2	4	3	4	3	2	4	1	6	5	6	6	5	6	5	6	4	6	6	2	2	1	1	1	2	1	1
30	20	1	0	1	1	4	4	2	1	3	3	3	3	4	3	2	4	3	2	1	3	3	2	4	1	4	1	2	5	4	5	1	6	1	1	1	4	1	1	2	1	4	4	4	3	2	5	3	3
30	22	1	1	1	1	2	3	1	2	2	2	1	2	4	2	2	3	1	2	1	2	3	3	4	1	4	2	2	4	2	2	4	2	2	3	2	2	3	1	3	5	4	3	4	2	2	3	5	5
30	24	0	1	1	2	4	4	2	2	4	4	3	2	4	2	4	4	4	3	2	4	4	2	4	2	4	2	4	4	3	5	3	5	4	5	3	5	6	4	4	5	2	3	2	2	1	2	1	1
30	16	1	1	1	2	3	3	3	2	2	2	2	2	3	2	2	3	2	2	2	2	3	2	3	2	3	2	2	2	2	2	2	2	2	2	2	2	2	2	2	2	3	2	2	2	3	3	2	2
30	15	0	1	1	2	4	4	2	2	3	3	3	3	4	3	3	4	3	3	2	3	4	3	4	2	4	3	3	5	5	5	5	5	5	4	5	5	5	5	5	5	1	1	1	1	1	1	1	1
30	17	1	1	1	2	4	4	2	3	3	3	3	2	4	2	2	4	2	3	2	2	3	2	4	1	4	2	2	4	4	4	4	4	4	4	4	4	4	4	4	4	3	3	3	2	2	2	2	2
30	19	0	1	1	2	3	3	2	1	3	3	3	2	4	3	3	3	3	3	1	2	4	2	4	1	4	2	2	2	3	4	3	4	4	4	4	4	3	4	4	4	3	3	3	3	3	3	3	3
30	21	1	1	1	2	3	3	2	2	2	2	2	2	3	2	2	3	2	2	2	2	3	2	2	2	4	2	2	4	5	5	5	5	5	5	5	5	5	5	5	5	3	3	2	5	3	4	2	3
30	22	1	0	0	2	3	4	3	2	3	4	4	3	4	4	4	4	4	3	2	4	4	3	4	3	4	3	1	2	6	5	5	5	5	2	4	5	6	5	5	5	4	3	2	1	1	3	1	2
30	16	0	1	1	2	4	3	2	1	2	2	2	2	4	2	2	3	2	2	1	2	3	2	3	2	4	2	2	2	4	3	3	3	3	3	5	4	5	3	4	4	2	1	1	1	1	1	1	1
30	15	0	1	1	2	4	4	2	1	3	4	2	2	3	2	3	4	4	3	1	2	2	1	4	2	4	2	3	2	3	3	3	3	2	2	1	3	2	2	3	2	1	4	3	3	3	3	3	3
30	18	1	1	1	1	3	4	1	1	2	3	3	3	4	3	3	4	2	2	2	3	3	2	3	2	4	1	3	3	4	4	4	3	3	3	5	4	5	5	3	5	3	2	2	3	4	3	2	2
30	19	1	0	0	1	3	2	4	3	2	3	3	4	2	3	3	4	4	3	2	3	3	2	2	3	1	4	3	4	2	2	2	2	2	3	3	2	2	2	2	2	3	3	2	1	2	2	3	2
30	22	0	1	1	2	4	4	1	1	4	4	2	3	4	2	4	4	4	4	1	1	4	1	4	2	4	2	2	6	6	6	6	6	6	6	6	6	6	6	6	6	1	1	1	1	1	1	1	1
30	24	0	1	1	2	4	4	2	3	2	2	2	2	4	2	3	3	3	3	2	3	3	2	3	3	4	2	2	4	2	2	1	2	1	1	4	3	4	4	4	4	2	2	2	2	2	2	2	2
30	16	0	1	1	3	4	4	4	4	4	4	4	4	4	4	4	4	4	4	1	3	3	2	4	1	4	4	3	5	6	6	6	6	6	3	3	6	6	5	5	6	1	1	1	1	1	1	1	1
30	17	0	1	1	2	4	4	2	2	3	3	3	2	4	3	4	4	3	2	2	3	4	2	4	2	4	2	4	4	2	4	3	4	4	4	4	4	4	4	5	5	3	3	2	2	2	2	1	3
30	22	0	1	1	2	4	4	4	4	4	4	4	4	4	4	4	4	4	4	2	4	4	3	4	3	4	2	4	4	4	4	4	4	4	4	4	4	5	5	4	4	2	2	2	2	2	2	2	2
30	25	0	1	1	1	3	4	4	3	4	4	4	4	4	4	4	3	4	4	4	4	4	4	4	3	4	4	4	3	5	5	4	2	5	4	4	5	6	6	5	5	1	3	1	1	3	3	2	3
30	19	0	1	1	2	3	4	2	3	3	3	3	3	4	3	3	4	3	3	2	3	3	2	4	2	4	2	3	5	2	2	2	1	2	4	4	5	6	6	5	4	3	2	1	1	4	3	5	4
30	15	0	1	1	2	4	4	4	2	4	4	4	4	4	4	4	4	3	3	3	3	4	2	4	3	4	3	4	4	4	4	4	4	4	4	4	4	4	4	4	4	3	3	3	3	3	3	3	3
30	14	0	1	1	2	4	4	3	2	3	3	3	3	4	3	3	4	3	2	2	2	4	2	4	1	4	2	2	2	2	2	2	2	2	2	2	2	6	3	3	4	3	3	3	3	3	3	3	3
30	16	0	1	1	4	4	4	4	4	4	4	4	4	4	4	4	4	4	4	4	4	4	4	4	4	4	4	4	3	4	5	4	4	4	4	4	4	6	4	5	5	1	1	1	1	1	1	1	1
30	20	0	1	1	1	4	4	2	4	4	3	3	3	4	3	3	4	3	3	2	2	4	4	4	2	4	2	2	3	4	4	4	4	4	4	4	4	4	4	4	4	3	3	3	3	3	3	3	3
30	24	0	1	1	3	4	4	4	4	4	4	4	4	4	4	4	4	4	4	4	4	4	4	4	4	4	4	4	6	6	6	6	6	6	6	6	6	6	6	6	6	1	3	1	1	1	1	1	1
30	22	0	1	1	2	4	4	2	2	3	3	3	2	4	2	2	4	2	2	2	2	3	2	4	2	4	2	2	2	4	4	4	4	4	4	5	4	5	4	5	4	3	3	3	3	3	3	3	3
30	18	0	1	1	3	4	4	3	3	4	4	4	4	4	4	4	4	4	4	4	4	4	3	4	4	4	4	4	4	6	6	6	3	6	6	6	6	6	4	6	6	2	1	1	1	1	1	1	1
30	21	0	0	0	2	4	4	4	2	4	4	4	3	4	4	4	4	4	4	2	3	4	3	4	4	4	4	4	3	5	5	5	4	3	3	2	3	6	4	4	4	1	1	1	1	1	1	1	1
30	19	1	1	1	2	4	4	3	3	3	3	3	3	4	3	3	4	3	3	3	4	4	3	2	3	4	3	4	3	4	3	4	5	5	5	5	5	5	5	5	5	3	3	3	3	3	3	3	3
30	23	0	1	1	2	4	4	4	2	4	4	4	4	4	4	4	4	4	4	2	4	1	3	4	2	4	3	4	3	4	4	4	4	4	4	4	4	6	6	6	6	3	3	3	3	3	3	3	3
30	16	0	1	1	2	4	4	3	2	4	4	3	3	4	3	3	4	3	3	1	3	3	2	3	3	3	2	2	4	4	4	4	4	4	4	5	4	4	5	5	4	3	3	3	2	2	2	2	2
30	15	0	1	1	2	4	4	3	2	3	3	3	3	4	3	3	4	3	3	3	3	4	3	4	1	4	3	3	4	4	4	4	4	5	4	4	4	4	5	4	4	3	3	3	3	3	3	3	3
30	24	0	0	1	3	4	4	4	4	4	4	4	4	1	4	4	4	4	4	4	4	1	4	1	4	4	4	4	3	3	3	3	3	3	6	6	6	6	6	6	6	3	3	3	3	3	3	3	3
30	21	0	1	1	2	4	4	2	2	3	3	2	2	4	2	2	3	2	2	2	1	3	1	4	1	4	1	2	5	4	5	4	5	5	4	3	4	6	5	5	5	1	1	1	1	1	1	1	1
30	17	0	0	1	2	4	4	2	2	4	3	3	3	4	3	4	4	4	2	2	3	3	2	4	2	4	2	3	3	5	3	4	4	4	3	4	4	4	4	4	4	3	3	3	3	3	3	3	3
30	22	0	0	1	2	4	4	3	2	4	3	3	3	4	3	4	4	3	3	3	3	4	3	4	3	4	3	3	4	5	6	5	5	5	5	5	5	5	5	5	5	1	1	1	1	1	1	1	1
30	18	0	1	1	3	2	2	3	2	2	3	2	3	3	2	2	2	3	3	1	1	4	3	1	4	2	3	3	3	1	3	4	2	4	2	4	1	5	4	3	3	4	4	4	3	2	1	2	3
30	21	0	1	1	2	4	4	2	2	4	3	2	2	4	2	4	4	2	2	2	4	4	3	4	2	4	2	3	3	3	4	3	3	3	3	4	5	6	5	6	6	3	3	3	2	2	3	3	3
30	23	0	1	1	3	4	4	2	3	3	3	3	3	4	3	3	3	3	2	2	3	4	3	4	3	4	2	3	4	4	3	3	4	4	4	3	4	4	5	5	4	2	2	2	2	3	2	2	2
30	24	0	1	1	1	3	4	2	1	1	3	3	2	4	2	4	4	3	3	2	3	4	2	4	2	4	2	3	3	4	3	4	4	4	3	4	4	5	4	4	5	1	1	1	2	1	1	1	1
30	18	0	1	1	2	4	4	2	1	3	3	2	2	4	2	2	4	2	2	2	2	3	1	3	2	4	2	2	4	5	4	4	4	4	3	4	4	5	4	4	4	3	3	3	3	3	3	3	3
30	15	0	1	1	1	3	4	2	2	4	4	3	2	4	2	3	3	3	2	1	3	3	2	3	2	4	2	3	4	5	4	5	4	5	4	5	4	6	6	4	6	1	1	1	1	1	1	1	1
30	17	0	0	0	2	4	4	2	1	4	4	3	2	4	3	4	4	3	3	1	3	4	1	4	2	4	1	4	4	3	4	3	5	3	3	4	5	6	4	4	4	1	1	1	1	1	1	1	1
30	19	0	1	1	2	4	4	3	2	4	3	3	3	4	3	3	4	3	4	1	4	3	2	4	2	4	3	3	3	5	4	5	6	5	1	5	5	6	4	6	6	1	3	2	1	1	3	1	1
30	20	0	1	0	1	4	4	2	1	2	2	2	1	4	2	2	4	2	3	1	1	3	2	4	1	4	1	2	3	2	4	2	2	3	3	2	2	6	2	2	4	1	1	1	1	1	1	1	1
30	21	0	1	1	2	4	4	2	2	3	3	3	3	4	3	4	4	3	3	2	3	4	2	4	2	4	1	3	3	5	5	3	5	5	5	5	5	6	3	5	6	1	2	1	2	2	1	2	2
30	24	0	1	0	1	3	4	2	2	4	4	3	2	4	3	4	4	4	3	4	3	4	2	4	1	4	1	4	2	1	5	1	2	1	3	3	4	5	3	4	5	1	3	2	1	1	1	1	1
30	14	0	1	1	2	4	4	3	3	4	4	4	3	4	4	4	4	4	3	4	4	4	3	4	2	4	2	4	3	6	4	4	4	4	4	4	4	6	4	4	5	2	3	1	1	3	3	3	1
30	15	0	1	1	2	4	4	3	2	4	4	4	2	4	3	3	4	3	3	2	3	4	2	4	2	3	2	3	4	4	4	4	3	4	4	4	4	5	5	5	4	1	1	1	1	1	1	1	1
31	19	0	1	1	2	4	4	3	2	4	4	3	2	4	4	4	4	4	3	2	2	4	3	4	3	4	3	4	2	5	5	5	6	6	5	5	5	6	5	6	6	1	1	1	1	1	1	1	1
31	17	1	1	1	2	4	4	2	2	3	3	3	2	4	3	3	4	3	2	2	3	4	2	4	2	3	2	2	2	2	2	2	2	2	2	2	2	1	2	1	2	4	3	4	4	3	4	5	4
31	20	0	0	1	3	3	3	3	2	2	3	2	3	3	3	3	2	3	3	3	2	2	2	1	3	3	3	3	4	3	3	3	5	4	5	5	2	5	4	5	3	3	3	1	4	5	2	5	3
31	22	0	1	1	2	4	4	3	2	3	3	4	2	4	4	3	3	3	3	3	3	3	2	4	2	4	2	3	4	3	4	2	1	2	3	4	4	5	4	4	4	4	4	2	1	3	3	2	2
31	25	1	1	1	2	3	4	3	2	3	3	3	2	4	3	3	4	3	3	3	3	4	3	4	2	4	3	2	4	4	4	4	4	5	4	4	3	4	5	5	5	2	2	2	2	2	2	2	2
31	24	0	1	1	1	4	3	1	1	4	3	2	2	4	3	2	3	4	2	2	2	3	3	2	1	3	2	2	2	3	2	2	2	3	2	4	4	3	3	3	4	3	3	4	3	4	2	5	2
31	14	1	0	1	1	4	4	1	1	3	3	1	3	4	1	3	4	3	2	1	4	4	1	4	1	4	4	4	6	5	6	3	5	6	5	4	5	3	5	5	5	5	5	4	3	4	2	4	4
31	16	0	1	1	2	4	4	2	1	2	2	2	2	4	2	2	4	2	2	1	2	4	1	4	1	4	1	2	3	4	4	1	6	6	6	4	6	4	4	4	4	1	1	1	1	1	1	1	1
31	18	0	1	1	4	4	4	3	4	4	4	4	4	4	4	4	4	4	4	4	4	4	4	4	4	4	4	4	6	6	5	5	6	6	5	6	6	6	5	6	6	1	1	1	1	1	1	1	1
31	20	0	1	1	2	4	4	3	3	4	4	4	4	4	4	4	4	4	3	2	2	4	2	4	2	4	3	4	3	3	3	4	4	4	4	4	4	4	4	4	4	3	3	3	3	3	3	3	3
31	25	0	1	1	2	4	4	3	2	4	4	2	2	4	2	3	4	4	2	2	2	4	2	4	2	4	2	4	4	5	5	5	5	5	5	5	5	6	5	6	5	1	1	1	1	2	1	1	1
31	22	0	1	1	2	3	3	1	1	2	2	2	2	4	2	2	3	2	2	2	2	3	2	3	2	3	2	2	3	3	3	3	3	3	3	3	3	3	3	3	3	3	3	3	3	3	3	3	3
31	21	0	1	1	2	4	4	2	3	4	4	3	2	4	2	4	4	3	3	3	3	3	2	3	2	4	2	2	4	4	4	4	4	4	4	4	4	4	4	4	4	3	3	3	3	3	3	3	3
31	25	0	1	1	2	4	4	3	4	4	4	4	4	4	4	4	4	4	4	4	4	4	4	4	2	4	2	3	4	5	5	5	5	5	4	4	4	5	4	4	5	2	3	2	1	1	1	1	1
31	23	0	1	1	2	4	4	4	2	4	4	4	2	4	4	4	4	4	4	2	4	4	3	4	3	4	3	4	4	5	5	4	5	5	5	5	5	5	5	5	5	3	3	3	2	2	2	2	2
31	19	0	1	0	2	4	4	3	2	4	4	4	4	4	3	4	4	4	4	2	4	4	4	4	2	3	2	3	2	4	5	3	4	2	2	1	1	6	2	4	5	1	1	1	1	1	1	1	1
31	16	0	1	1	2	4	4	2	2	4	4	3	3	4	2	4	4	4	4	2	4	4	3	4	1	4	2	4	2	4	2	1	4	4	6	2	4	6	5	5	4	3	3	3	3	3	3	3	3
31	17	0	1	1	2	4	4	2	2	3	3	2	2	4	2	2	4	3	4	3	2	2	2	3	2	2	3	1	5	4	2	1	1	4	4	5	6	6	4	4	4	4	3	4	4	5	5	3	4
31	20	0	1	1	1	3	3	1	3	4	3	1	1	4	2	3	4	4	1	1	3	3	1	4	1	4	1	4	3	3	5	6	5	3	4	4	3	5	5	2	2	1	1	1	2	1	3	3	1
31	23	0	1	1	2	4	4	2	2	2	2	2	2	4	2	2	4	2	2	2	2	4	2	4	2	4	2	2	5	5	5	5	5	5	5	5	5	5	5	5	5	3	3	3	3	3	3	3	3
31	21	0	1	1	3	4	4	4	2	4	4	3	2	4	3	4	4	3	3	1	3	4	2	4	3	4	3	3	3	6	4	5	5	5	5	5	5	6	5	5	5	1	1	1	1	1	1	1	1
31	22	0	1	0	2	4	4	2	2	2	3	3	3	4	3	3	2	3	3	3	3	3	3	3	3	4	3	3	4	5	5	4	5	5	5	5	5	5	3	5	4	3	3	3	3	3	3	3	3
31	24	0	1	0	2	4	3	3	2	4	4	4	2	4	4	4	4	4	4	2	4	4	3	4	3	4	3	3	2	5	5	5	5	5	5	5	5	5	5	5	5	1	1	1	1	1	1	1	1
31	21	0	1	1	2	3	3	2	2	2	2	2	2	3	2	2	3	2	2	2	2	3	2	3	2	3	2	2	4	3	3	4	2	3	4	4	3	3	3	3	4	4	4	3	3	3	3	3	3
31	15	0	0	1	2	4	4	2	3	4	4	4	2	4	3	3	4	3	3	1	4	4	2	4	1	4	2	4	3	3	3	3	3	3	3	4	4	6	6	6	3	3	3	3	3	3	3	3	3
31	18	0	1	1	1	3	3	1	2	2	2	2	2	4	2	2	4	2	2	2	2	3	2	3	2	4	2	2	3	4	4	4	4	4	4	4	4	6	6	6	6	1	2	1	1	1	1	1	1
31	21	0	1	1	2	3	3	2	2	2	2	2	2	3	2	2	3	2	2	2	2	3	2	3	1	4	1	2	3	3	3	3	3	3	3	3	3	3	3	3	3	3	3	3	3	3	3	3	3
31	24	0	1	1	2	4	4	2	2	4	4	4	4	4	3	4	4	4	3	3	3	4	2	4	2	4	3	3	3	4	3	4	4	4	3	4	4	5	4	5	4	1	2	1	1	1	1	1	1
31	16	0	1	1	1	4	4	1	1	3	2	2	1	4	2	2	4	2	2	1	3	4	2	4	1	4	2	2	2	3	4	4	4	4	3	2	4	3	4	4	3	1	1	1	1	1	1	1	1
31	19	0	1	1	4	4	4	1	1	1	1	1	1	4	1	1	4	1	1	1	1	4	1	4	1	4	1	1	1	1	2	1	2	2	4	5	5	5	2	2	3	2	2	4	1	1	1	1	1
31	18	0	1	1	1	4	4	3	2	2	2	3	3	3	2	2	2	2	2	3	3	3	2	3	2	3	2	2	4	3	4	3	2	4	4	3	4	2	3	3	4	3	3	3	3	3	3	3	3
31	20	1	1	1	2	3	3	1	1	1	1	2	2	3	2	2	2	2	2	2	2	3	2	3	3	2	2	1	1	1	1	1	2	1	1	2	1	1	1	1	2	2	3	2	3	3	2	3	2
31	21	0	1	1	2	4	4	2	2	3	3	3	3	4	3	3	4	3	3	2	3	4	3	4	3	4	2	3	3	5	4	5	4	3	4	3	4	4	4	5	4	3	2	2	2	2	2	3	3
31	22	0	1	1	1	3	3	2	2	3	4	2	2	4	2	4	3	2	1	1	2	4	2	4	2	4	1	4	4	4	4	4	3	4	5	4	1	6	4	5	4	1	4	4	3	3	3	3	3
31	23	0	1	1	2	4	4	2	1	4	4	4	4	4	4	4	4	4	4	4	4	3	1	4	1	4	2	4	3	5	4	4	4	4	4	4	4	6	6	6	6	3	3	4	3	3	4	3	3
31	17	0	1	1	2	4	4	2	1	4	4	3	4	4	3	4	4	4	3	1	3	4	2	4	2	4	2	4	5	5	4	4	5	5	5	4	4	6	5	6	6	1	1	1	1	1	1	1	1
31	16	0	1	1	1	4	4	4	4	4	3	3	3	4	4	4	4	4	4	1	4	4	4	4	1	4	4	4	6	6	6	6	6	6	6	6	6	6	6	6	6	1	1	1	1	1	1	1	1
31	18	0	1	1	3	4	4	4	2	4	4	4	2	4	4	4	4	4	4	2	4	4	2	4	2	4	3	4	1	6	3	5	5	5	5	5	4	6	4	5	5	1	1	1	1	1	1	1	1
31	23	0	1	1	2	4	4	2	2	3	2	2	2	4	2	3	4	2	2	2	3	4	2	4	3	4	2	4	3	4	4	5	4	4	4	4	4	5	4	4	4	3	3	3	3	3	3	3	3
31	22	0	1	1	1	4	4	1	1	3	4	2	2	4	2	4	4	3	2	2	2	3	2	3	2	4	2	2	4	4	4	4	4	4	4	4	4	4	4	4	4	3	3	3	3	3	3	3	3
31	20	0	1	1	2	4	4	2	2	3	3	3	3	4	3	3	4	3	3	2	2	4	3	4	2	3	2	3	4	4	4	4	4	4	4	4	4	4	4	4	4	3	3	3	3	3	3	3	3
31	19	0	1	1	2	4	3	2	2	4	3	2	2	4	2	3	4	4	3	3	3	2	2	4	2	4	2	3	4	4	4	4	4	4	4	4	3	4	4	4	3	2	2	2	2	2	2	2	2
31	17	0	1	1	2	3	3	2	3	3	3	2	2	4	2	3	3	2	2	1	2	4	2	4	1	4	1	2	5	5	5	5	5	5	5	5	5	5	5	5	5	3	3	3	3	3	3	3	3
31	14	0	1	1	1	4	4	2	2	3	3	3	3	4	3	3	4	3	3	2	3	4	2	4	2	4	2	3	4	4	4	4	4	4	4	4	4	4	4	4	4	1	1	1	1	1	1	1	1
31	25	0	1	1	1	4	4	2	2	2	2	2	2	3	2	2	3	2	2	2	2	3	2	4	2	4	2	2	4	5	4	4	4	5	5	4	5	6	4	4	5	1	4	3	1	1	1	1	1
31	23	0	1	1	2	4	4	2	2	2	2	2	2	3	2	2	3	2	2	2	2	3	2	3	2	3	1	2	2	4	4	3	3	3	3	4	4	4	4	4	4	3	3	3	3	3	3	3	3
31	16	0	1	1	2	1	4	2	2	3	3	2	3	4	2	4	4	3	2	2	2	4	2	4	2	4	2	3	4	4	4	4	4	4	4	5	4	5	4	4	4	2	1	1	1	1	1	1	1
31	18	0	1	1	2	4	4	2	1	3	3	3	2	4	2	2	4	2	2	2	2	4	2	4	2	4	2	2	4	4	5	3	5	3	4	5	5	6	5	4	6	1	1	1	1	1	1	1	1
31	22	0	1	1	2	3	3	2	2	2	2	2	2	4	2	2	3	2	2	2	2	3	2	3	2	4	2	2	2	2	2	2	2	2	2	2	2	2	2	2	2	3	3	3	3	2	3	3	3
31	17	0	0	1	2	4	4	2	3	3	3	3	3	4	2	2	3	2	3	3	2	4	2	4	2	4	3	3	4	5	4	5	5	5	5	5	5	5	3	4	5	2	4	2	1	1	1	1	1
31	19	1	0	0	2	2	3	4	3	2	2	2	2	3	2	2	3	2	2	2	2	2	2	1	3	1	3	1	6	3	4	4	2	1	3	4	4	3	1	1	1	5	4	2	1	4	1	4	5
31	20	0	1	1	2	4	4	3	2	2	2	2	2	4	2	2	4	2	2	2	3	3	3	4	3	4	2	3	3	2	2	2	2	2	3	3	3	3	3	3	2	3	4	3	3	3	3	3	3
31	22	0	1	0	2	4	4	4	3	4	4	4	4	4	4	4	4	4	4	4	4	4	3	4	3	3	2	4	5	6	5	6	4	5	5	5	6	6	6	5	5	3	1	1	1	1	1	1	1
31	24	0	1	1	1	4	4	2	3	3	3	3	3	4	3	3	4	3	2	2	3	4	2	4	2	4	1	3	4	4	4	4	4	4	4	4	4	4	4	4	4	2	2	2	2	2	3	2	2
31	16	0	1	1	2	4	4	2	4	3	3	2	2	4	2	3	4	3	1	2	2	3	2	3	2	3	2	2	3	3	3	3	4	3	3	3	3	3	3	3	3	3	3	3	3	3	3	3	3
31	15	0	0	1	2	4	4	3	2	3	3	3	2	4	3	3	4	3	3	1	3	4	2	4	2	4	2	2	3	4	4	4	4	4	4	4	4	4	4	4	4	3	3	3	3	3	3	3	3
31	17	0	1	1	2	4	4	4	1	4	4	4	2	4	4	4	4	4	3	2	4	4	1	3	2	4	3	3	3	4	4	3	4	4	5	4	5	5	5	5	4	3	2	1	1	1	1	1	1
31	19	0	1	1	2	3	3	2	2	2	2	2	2	3	2	2	3	2	2	2	2	3	2	3	2	3	2	2	4	4	4	4	4	4	4	4	4	4	4	4	4	3	3	3	3	3	3	3	3
31	21	0	1	1	2	4	4	2	4	3	3	3	2	4	2	2	4	3	3	2	3	4	2	4	2	4	2	2	3	2	5	3	3	4	3	4	4	5	4	4	5	1	1	1	1	1	1	1	1
31	22	0	1	1	2	3	3	2	3	2	3	2	2	3	2	2	3	2	3	2	2	3	2	3	3	3	2	2	2	2	2	5	3	4	4	4	5	3	2	3	2	3	4	2	3	3	4	4	4
31	16	0	1	0	2	2	2	2	3	4	3	3	3	1	3	3	2	4	4	4	4	3	3	1	2	1	3	2	1	1	2	2	3	1	3	2	4	5	5	5	4	5	3	3	4	4	3	2	3
31	15	0	1	1	2	4	4	3	2	4	4	4	2	4	3	4	4	4	4	2	4	3	3	4	3	4	3	4	3	4	4	4	4	4	3	4	3	6	2	4	4	1	1	1	1	1	1	1	1
[truncated: 12 more columns]
